# Supplementary material for: Inflammatory signature in acute-on-chronic liver failure includes increased expression of granulocyte genes ELANE, MPO and CD177
Source: Sci Rep. 2021 Sep 22;11:18849. doi: 10.1038/s41598-021-98086-6 (PMC8458283; doi:10.1038/s41598-021-98086-6)
Supplement: Supplementary file 8 — Supplementary Information 8. [file 41598_2021_98086_MOESM8_ESM.xlsx]

## Sheet: Final table
Gene	Blood cell type specificity (Human Protein Atlas)	Inflammation	ROS production/ NETosis/ Phagocytosis
Myeloperoxidase (MPO)	Monocytes, Myeloid Dendritic Cells, Neutrophils	Promotes atherosclerosis1, vasodilatory functions through iNOS signaling, lung neutrophilia2, inflammatory tissue damage3-6, highly elevated in sepsis associated inflammation7	Promotes ROS production and NETosis8,9	https://doi.org/10.3390/genes10121005
Neutrophil Elastase (ELANE)	Neutrophils, Classical monocytes	Tissue damage, highly elevated in sepsis associated inflammation10,11	Does not seem to be associated with these processes since ROS, phagocytosis and chemotaxis are unaffected in ELANE KO THP cell lines12	https://doi.org/10.3324/haematol.2019.221804
Cluster of Differentiation 177 (CD177)	Neutrophil enriched	Highly elevated in sepsis associated inflammation13, highly elevated in ACLF14	Associated with increased ROS production, increased NETosis, increased ELANE and MPO gene expression15-17
Olfactomedin 4 (OLFM4)	Neutrophil enhanced	Important in immunity against bacteria , gastrointestinal inflammation and cancer18-20. Hihgly upregulated in Sepsis21. Precise function unknown	Promotes hydrogen peroxide induced NADPH oxidase activation and apoptosis in mouse neutrophils22.	10.1007/s10555-016-9624-2
REFERENCES:
1. McMillen TS, Heinecke JW, LeBoeuf RC. Expression of human myeloperoxidase by macrophages promotes atherosclerosis in mice. Circulation. 2005 May 31;111(21):2798-804.
2. Eiserich JP, Baldus S, Brennan ML, Ma W, Zhang C, Tousson A, Castro L, Lusis AJ, Nauseef WM, White CR, Freeman BA. Myeloperoxidase, a leukocyte-derived vascular NO oxidase. Science. 2002 Jun 28;296(5577):2391-4.
3. Domigan NM, Charlton TS, Duncan MW, Winterbourn CC, Kettle AJ. Chlorination of tyrosyl residues in peptides by myeloperoxidase and human neutrophils. Journal of Biological Chemistry. 1995 Jul 14;270(28):16542-8.
4. Shaeib F, Khan SN, Thakur M, Kohan-Ghadr HR, Drewlo S, Saed GM, Pennathur S, Abu-Soud HM. The impact of myeloperoxidase and activated macrophages on metaphase II mouse oocyte quality. PLoS One. 2016 Mar 16;11(3):e0151160.
5. Aratani Y. Myeloperoxidase: its role for host defense, inflammation, and neutrophil function. Archives of biochemistry and biophysics. 2018 Feb 15;640:47-52.
6. Haegens A, Heeringa P, van Suylen RJ, Steele C, Aratani Y, O'Donoghue RJ, Mutsaers SE, Mossman BT, Wouters EF, Vernooy JH. Myeloperoxidase deficiency attenuates lipopolysaccharide-induced acute lung inflammation and subsequent cytokine and chemokine production. The Journal of Immunology. 2009 Jun 15;182(12):7990-6.
7. Ahmad S, Singh P, Sharma A, Arora S, Shriwash N, Rahmani AH, Almatroodi SA, Manda K, Dohare R, Syed MA. Transcriptome meta-analysis deciphers a dysregulation in immune response-associated gene signatures during sepsis. Genes. 2019 Dec;10(12):1005.
8. Kirchner T, Möller S, Klinger M, Solbach W, Laskay T, Behnen M. The impact of various reactive oxygen species on the formation of neutrophil extracellular traps. Mediators of inflammation. 2012 Oct;2012.
9. Kubota K, Saiwai H, Kumamaru H, Maeda T, Ohkawa Y, Aratani Y, Nagano T, Iwamoto Y, Okada S. Myeloperoxidase exacerbates secondary injury by generating highly reactive oxygen species and mediating neutrophil recruitment in experimental spinal cord injury. Spine. 2012 Jul 15;37(16):1363-9.
10. Thanarajasingam U, Jensen MA, Dorschner JM, Wampler Muskardin T, Ghodke-Puranik Y, Purmalek M. A Novel ELANE Mutation Associated With Inflammatory Arthritis, Defective NETosis, and Recurrent Parvovirus Infection.
11. SERINE PROTEINASES C.A. Owen, in Encyclopedia of Respiratory Medicine, 2006
12. Nasri M, Ritter M, Mir P, Dannenmann B, Aghaallaei N, Amend D, Makaryan V, Xu Y, Fletcher B, Bernhard R, Steiert I. CRISPR/Cas9-mediated ELANE knockout enables neutrophilic maturation of primary hematopoietic stem and progenitor cells and induced pluripotent stem cells of severe congenital neutropenia patients. haematologica. 2020 Mar;105(3):598.
13. Demaret J, Venet F, Plassais J, Cazalis MA, Vallin H, Friggeri A, Lepape A, Rimmelé T, Textoris J, Monneret G. Identification of CD177 as the most dysregulated parameter in a microarray study of purified neutrophils from septic shock patients. Immunology letters. 2016 Oct 1;178:122-30.
14. Weiss E, de la Grange P, Defaye M, Lozano JJ, Aguilar F, Hedge P, Jolly A, Moga L, Baweja S, Agarwal B, Gurm H. Characterization of Blood Immune Cells in Patients with decompensated cirrhosis including ACLF. Frontiers in immunology. 2020;11:3702.
15. Zhou G, Yu L, Fang L, Yang W, Yu T, Miao Y, Chen M, Wu K, Chen F, Cong Y, Liu Z. CD177+ neutrophils as functionally activated neutrophils negatively regulate IBD. Gut. 2018 Jun 1;67(6):1052-63.
16. Zhou G, Peng K, Song Y, Yang W, Shu W, Yu T, Yu L, Lin M, Wei Q, Chen C, Yin L. CD177+ neutrophils suppress epithelial cell tumourigenesis in colitis-associated cancer and predict good prognosis in colorectal cancer. Carcinogenesis. 2018 Feb 9;39(2):272-82.
17. Zhou GX, Liu ZJ. Potential roles of neutrophils in regulating intestinal mucosal inflammation of inflammatory bowel disease. Journal of digestive diseases. 2017 Sep;18(9):495-503.
18. Liu W, Yan M, Liu Y, Wang R, Li C, Deng C, Singh A, Coleman WG, Rodgers GP. Olfactomedin 4 down-regulates innate immunity against Helicobacter pylori infection. Proceedings of the National Academy of Sciences. 2010 Jun 15;107(24):11056-61.
19. https://platform.opentargets.org/evidence/ENSG00000152463/EFO_1001478
20. Liu W, Rodgers GP. Olfactomedin 4 expression and functions in innate immunity, inflammation, and cancer. Cancer and Metastasis Reviews. 2016 Jun;35(2):201-12.
21.Kangelaris KN, Clemens R, Fang X, Jauregui A, Liu T, Vessel K, Deiss T, Sinha P, Leligdowicz A, Liu KD, Zhuo H, Alder MN, Wong HR, Calfee CS, Lowell C, Matthay MA. A neutrophil subset defined by intracellular olfactomedin 4 is associated with mortality in sepsis. Am J Physiol Lung Cell Mol Physiol. 2021 May 1;320(5):L892-L902.
22. Liu W, Liu Y, Li H, Rodgers GP. Olfactomedin 4 contributes to hydrogen peroxide-induced NADPH oxidase activation and apoptosis in mouse neutrophils. American Journal of Physiology-Cell Physiology. 2018 Oct 1;315(4):C494-501.
