# Supplementary material for: Inflammatory signature in acute-on-chronic liver failure includes increased expression of granulocyte genes ELANE, MPO and CD177
Source: Sci Rep. 2021 Sep 22;11:18849. doi: 10.1038/s41598-021-98086-6 (PMC8458283; doi:10.1038/s41598-021-98086-6)
Supplement: Supplementary file 13 — Supplementary Information 13. [file 41598_2021_98086_MOESM13_ESM.xls]

## Sheet: ClueGO Results
GOID	GOTerm	Ontology Source	Term PValue	Term PValue Corrected with Bonferroni step down	Group PValue	Group PValue Corrected with Bonferroni step down	GOLevels	GOGroups	% Associated Genes	Nr. Genes	Associated Genes Found
KEGG:05322	Systemic lupus erythematosus	KEGG_08.05.2020	8.60387e-08	1.86704e-05	8.60387e-08	1.72077e-07	[-1]	Group0	26.4706	36	[C1QC, C4A, CD40LG, CTSG, ELANE, FCGR2A, H2AB3, H2AC11, H2AC15, H2AC16, H2AC17, H2AC19, H2AC20, H2AC21, H2AC4, H2AC7, H2BC11, H2BC13, H2BC17, H2BC3, H2BC5, H2BC7, H2BC8, H2BC9, H3C15, H4C1, HLA-DMB, HLA-DOA, HLA-DPA1, HLA-DPB1, HLA-DQA1, HLA-DRA, HLA-DRB1, HLA-DRB4, HLA-DRB5, SSB]
KEGG:05168	Herpes simplex virus 1 infection	KEGG_08.05.2020	3.57722e-05	0.00744061	3.57722e-05	3.57722e-05	[-1]	Group1	16.2933	80	[BCL2, BID, BST2, CCL2, CCL5, CFP, CGAS, DDX58, EIF2AK2, FASLG, HLA-DMB, HLA-DOA, HLA-DPA1, HLA-DPB1, HLA-DQA1, HLA-DRA, HLA-DRB1, HLA-DRB4, HLA-DRB5, IL1B, ITGB3, LTA, NFKBIA, OAS1, OAS2, OAS3, SOCS3, SRSF8, STAT2, TLR2, TLR3, TNFSF14, TRAF5, ZFP1, ZFP69, ZFP90, ZNF124, ZNF136, ZNF14, ZNF195, ZNF208, ZNF225, ZNF23, ZNF235, ZNF248, ZNF251, ZNF253, ZNF30, ZNF304, ZNF320, ZNF331, ZNF337, ZNF347, ZN…
KEGG:04514	Cell adhesion molecules (CAMs)	KEGG_08.05.2020	8.62218e-09	1.88826e-06	2.84812e-13	8.54436e-13	[-1]	Group2	27.027	40	[ALCAM, CD2, CD40LG, CD58, CD6, CD8A, CD99, CD99L2, CLDN11, CLDN18, CLDN20, CNTNAP2, CTLA4, HLA-DMB, HLA-DOA, HLA-DPA1, HLA-DPB1, HLA-DQA1, HLA-DRA, HLA-DRB1, HLA-DRB4, HLA-DRB5, ICAM2, ICOS, ITGA4, ITGA6, ITGA8, ITGB7, ITGB8, JAM3, LRRC4B, MADCAM1, MPZ, NCAM1, NECTIN3, PTPRM, SIGLEC1, SPN, TIGIT, VSIR]
KEGG:04640	Hematopoietic cell lineage	KEGG_08.05.2020	2.3049e-09	5.07077e-07	2.84812e-13	8.54436e-13	[-1]	Group2	32.3232	32	[CD2, CD24, CD3D, CD3G, CD5, CD55, CD8A, CSF2RA, FLT3, FLT3LG, GP1BB, HLA-DMB, HLA-DOA, HLA-DPA1, HLA-DPB1, HLA-DQA1, HLA-DRA, HLA-DRB1, HLA-DRB4, HLA-DRB5, IL1A, IL1B, IL1R1, IL1R2, IL4, IL5RA, IL7R, ITGA4, ITGA6, ITGB3, KITLG, MS4A1]
KEGG:04658	Th1 and Th2 cell differentiation	KEGG_08.05.2020	3.84515e-07	8.30553e-05	2.84812e-13	8.54436e-13	[-1]	Group2	29.3478	27	[CD247, CD3D, CD3G, FOS, GATA3, HLA-DMB, HLA-DOA, HLA-DPA1, HLA-DPB1, HLA-DQA1, HLA-DRA, HLA-DRB1, HLA-DRB4, HLA-DRB5, IL12RB2, IL2RB, IL4, JUN, MAF, MAPK1, MAPK14, NFKBIA, PPP3CC, PRKCQ, RUNX3, TBX21, ZAP70]
KEGG:04659	Th17 cell differentiation	KEGG_08.05.2020	9.13663e-07	0.000195524	2.84812e-13	8.54436e-13	[-1]	Group2	27.1028	29	[CD247, CD3D, CD3G, FOS, GATA3, HLA-DMB, HLA-DOA, HLA-DPA1, HLA-DPB1, HLA-DQA1, HLA-DRA, HLA-DRB1, HLA-DRB4, HLA-DRB5, IL1B, IL1R1, IL2RB, IL4, JUN, MAPK1, MAPK14, NFKBIA, PPP3CC, PRKCQ, RORA, RORC, SMAD3, TBX21, ZAP70]
KEGG:04672	Intestinal immune network for IgA production	KEGG_08.05.2020	4.57222e-06	0.00096931	2.84812e-13	8.54436e-13	[-1]	Group2	34.6939	17	[AICDA, CCL28, CD40LG, HLA-DMB, HLA-DOA, HLA-DPA1, HLA-DPB1, HLA-DQA1, HLA-DRA, HLA-DRB1, HLA-DRB4, HLA-DRB5, ICOS, IL4, ITGA4, ITGB7, MADCAM1]
KEGG:04940	Type I diabetes mellitus	KEGG_08.05.2020	1.54355e-05	0.00324146	2.84812e-13	8.54436e-13	[-1]	Group2	34.8837	15	[FASLG, GZMB, HLA-DMB, HLA-DOA, HLA-DPA1, HLA-DPB1, HLA-DQA1, HLA-DRA, HLA-DRB1, HLA-DRB4, HLA-DRB5, IL1A, IL1B, LTA, PRF1]
KEGG:05140	Leishmaniasis	KEGG_08.05.2020	2.60887e-05	0.00545253	2.84812e-13	8.54436e-13	[-1]	Group2	27.2727	21	[CYBA, FCGR2A, FOS, HLA-DMB, HLA-DOA, HLA-DPA1, HLA-DPB1, HLA-DQA1, HLA-DRA, HLA-DRB1, HLA-DRB4, HLA-DRB5, IL1A, IL1B, IL4, ITGA4, JUN, MAPK1, MAPK14, NFKBIA, TLR2]
KEGG:05310	Asthma	KEGG_08.05.2020	7.98345e-07	0.000171644	2.84812e-13	8.54436e-13	[-1]	Group2	45.1613	14	[CCL11, CD40LG, FCER1A, FCER1G, HLA-DMB, HLA-DOA, HLA-DPA1, HLA-DPB1, HLA-DQA1, HLA-DRA, HLA-DRB1, HLA-DRB4, HLA-DRB5, IL4]
KEGG:05320	Autoimmune thyroid disease	KEGG_08.05.2020	0.000234355	0.0482771	2.84812e-13	8.54436e-13	[-1]	Group2	28.3019	15	[CD40LG, CTLA4, FASLG, GZMB, HLA-DMB, HLA-DOA, HLA-DPA1, HLA-DPB1, HLA-DQA1, HLA-DRA, HLA-DRB1, HLA-DRB4, HLA-DRB5, IL4, PRF1]
KEGG:05321	Inflammatory bowel disease (IBD)	KEGG_08.05.2020	1.24419e-08	2.71234e-06	2.84812e-13	8.54436e-13	[-1]	Group2	36.9231	24	[GATA3, HLA-DMB, HLA-DOA, HLA-DPA1, HLA-DPB1, HLA-DQA1, HLA-DRA, HLA-DRB1, HLA-DRB4, HLA-DRB5, IL12RB2, IL18R1, IL18RAP, IL1A, IL1B, IL4, JUN, MAF, RORA, RORC, SMAD3, TBX21, TLR2, TLR5]
KEGG:05323	Rheumatoid arthritis	KEGG_08.05.2020	9.28591e-05	0.0192218	2.84812e-13	8.54436e-13	[-1]	Group2	24.7312	23	[ATP6AP1, ATP6V0E1, CCL2, CCL20, CCL3, CCL3L3, CCL5, CTLA4, FLT1, FOS, HLA-DMB, HLA-DOA, HLA-DPA1, HLA-DPB1, HLA-DQA1, HLA-DRA, HLA-DRB1, HLA-DRB4, HLA-DRB5, IL1A, IL1B, JUN, TLR2]
KEGG:05330	Allograft rejection	KEGG_08.05.2020	1.44507e-05	0.00304911	2.84812e-13	8.54436e-13	[-1]	Group2	36.8421	14	[CD40LG, FASLG, GZMB, HLA-DMB, HLA-DOA, HLA-DPA1, HLA-DPB1, HLA-DQA1, HLA-DRA, HLA-DRB1, HLA-DRB4, HLA-DRB5, IL4, PRF1]
KEGG:05332	Graft-versus-host disease	KEGG_08.05.2020	1.44425e-06	0.000307626	2.84812e-13	8.54436e-13	[-1]	Group2	39.0244	16	[FASLG, GZMB, HLA-DMB, HLA-DOA, HLA-DPA1, HLA-DPB1, HLA-DQA1, HLA-DRA, HLA-DRB1, HLA-DRB4, HLA-DRB5, IL1A, IL1B, KLRC1, KLRD1, PRF1]
