# Supplementary material for: Inflammatory signature in acute-on-chronic liver failure includes increased expression of granulocyte genes ELANE, MPO and CD177
Source: Sci Rep. 2021 Sep 22;11:18849. doi: 10.1038/s41598-021-98086-6 (PMC8458283; doi:10.1038/s41598-021-98086-6)
Supplement: Supplementary file 14 — Supplementary Information 14. [file 41598_2021_98086_MOESM14_ESM.xls]

## Sheet: ClueGO Results
GOID	GOTerm	Ontology Source	Term PValue	Term PValue Corrected with Bonferroni step down	Group PValue	Group PValue Corrected with Bonferroni step down	GOLevels	GOGroups	% Associated Genes	Nr. Genes	Associated Genes Found
KEGG:04640	Hematopoietic cell lineage	KEGG_08.05.2020	2.44996e-12	6.56589e-10	2.44996e-12	7.34988e-12	[-1]	Group0	44.4444	44	[CD19, CD1C, CD2, CD22, CD24, CD3D, CD3E, CD3G, CD5, CD55, CD8A, CD8B, CR1, CR1L, CSF1R, CSF2RA, CSF3R, FLT3, FLT3LG, GP1BB, GP9, HLA-DMA, HLA-DMB, HLA-DOA, HLA-DPA1, HLA-DPB1, HLA-DQA1, HLA-DQA2, HLA-DRA, HLA-DRB1, HLA-DRB4, HLA-DRB5, IL1R1, IL1R2, IL2RA, IL4, IL4R, IL5RA, IL7R, ITGA4, ITGA6, ITGAM, ITGB3, MS4A1]
KEGG:05016	Huntington disease	KEGG_08.05.2020	4.57346e-05	0.0118453	4.57346e-05	4.57346e-05	[-1]	Group1	7.01107	19	[ACTR1B, ATG14, CYCS, DCTN2, DNAI2, KIF5C, NDUFA5, NDUFB3, POLR2H, PPARG, SDHC, SLC1A3, SOD2, TUBA3C, TUBA4A, TUBB1, TUBB2A, ULK2, WIPI1]
KEGG:04514	Cell adhesion molecules (CAMs)	KEGG_08.05.2020	0.000173412	0.0445668	1.62551e-08	3.25101e-08	[-1]	Group2	27.027	40	[ALCAM, CD2, CD22, CD28, CD40LG, CD58, CD6, CD8A, CD8B, CD99, CD99L2, CLDN11, CLDN5, CTLA4, HLA-DMA, HLA-DMB, HLA-DOA, HLA-DPA1, HLA-DPB1, HLA-DQA1, HLA-DQA2, HLA-DRA, HLA-DRB1, HLA-DRB4, HLA-DRB5, ICAM2, ICOS, ITGA4, ITGA6, ITGAM, ITGB7, ITGB8, JAM3, NCAM1, NECTIN3, PTPRM, SELPLG, SPN, TIGIT, VSIR]
KEGG:04658	Th1 and Th2 cell differentiation	KEGG_08.05.2020	1.61374e-08	4.29254e-06	1.62551e-08	3.25101e-08	[-1]	Group2	39.1304	36	[CD247, CD3D, CD3E, CD3G, GATA3, HLA-DMA, HLA-DMB, HLA-DOA, HLA-DPA1, HLA-DPB1, HLA-DQA1, HLA-DQA2, HLA-DRA, HLA-DRB1, HLA-DRB4, HLA-DRB5, IFNG, IFNGR2, IL12B, IL12RB2, IL2RA, IL2RB, IL4, IL4R, JAK2, MAF, MAML1, MAPK1, MAPK14, PLCG1, PPP3CC, PRKCQ, RUNX3, STAT4, TBX21, ZAP70]
KEGG:04659	Th17 cell differentiation	KEGG_08.05.2020	1.56684e-07	4.15213e-05	1.62551e-08	3.25101e-08	[-1]	Group2	35.514	38	[AHR, CD247, CD3D, CD3E, CD3G, GATA3, HLA-DMA, HLA-DMB, HLA-DOA, HLA-DPA1, HLA-DPB1, HLA-DQA1, HLA-DQA2, HLA-DRA, HLA-DRB1, HLA-DRB4, HLA-DRB5, HSP90AB1, IFNG, IFNGR2, IL1R1, IL23A, IL27RA, IL2RA, IL2RB, IL4, IL4R, JAK2, MAPK1, MAPK14, PLCG1, PPP3CC, PRKCQ, RORA, RORC, SMAD3, TBX21, ZAP70]
KEGG:04672	Intestinal immune network for IgA production	KEGG_08.05.2020	4.66298e-05	0.0120305	1.62551e-08	3.25101e-08	[-1]	Group2	38.7755	19	[CCL28, CD28, CD40LG, HLA-DMA, HLA-DMB, HLA-DOA, HLA-DPA1, HLA-DPB1, HLA-DQA1, HLA-DQA2, HLA-DRA, HLA-DRB1, HLA-DRB4, HLA-DRB5, ICOS, IL4, ITGA4, ITGB7, MAP3K14]
KEGG:04940	Type I diabetes mellitus	KEGG_08.05.2020	2.16842e-05	0.0056379	1.62551e-08	3.25101e-08	[-1]	Group2	41.8605	18	[CD28, CPE, FASLG, GZMB, HLA-DMA, HLA-DMB, HLA-DOA, HLA-DPA1, HLA-DPB1, HLA-DQA1, HLA-DQA2, HLA-DRA, HLA-DRB1, HLA-DRB4, HLA-DRB5, IFNG, IL12B, PRF1]
KEGG:05140	Leishmaniasis	KEGG_08.05.2020	1.45111e-05	0.00378739	1.62551e-08	3.25101e-08	[-1]	Group2	35.0649	27	[CR1, CR1L, CYBA, EEF1A2, HLA-DMA, HLA-DMB, HLA-DOA, HLA-DPA1, HLA-DPB1, HLA-DQA1, HLA-DQA2, HLA-DRA, HLA-DRB1, HLA-DRB4, HLA-DRB5, IFNG, IFNGR2, IL12B, IL4, ITGA4, ITGAM, JAK2, MAPK1, MAPK14, NCF4, TGFB3, TLR2]
KEGG:05310	Asthma	KEGG_08.05.2020	1.27728e-05	0.00334648	1.62551e-08	3.25101e-08	[-1]	Group2	48.3871	15	[CD40LG, FCER1A, FCER1G, HLA-DMA, HLA-DMB, HLA-DOA, HLA-DPA1, HLA-DPB1, HLA-DQA1, HLA-DQA2, HLA-DRA, HLA-DRB1, HLA-DRB4, HLA-DRB5, IL4]
KEGG:05321	Inflammatory bowel disease (IBD)	KEGG_08.05.2020	2.56504e-09	6.84867e-07	1.62551e-08	3.25101e-08	[-1]	Group2	46.1538	30	[GATA3, HLA-DMA, HLA-DMB, HLA-DOA, HLA-DPA1, HLA-DPB1, HLA-DQA1, HLA-DQA2, HLA-DRA, HLA-DRB1, HLA-DRB4, HLA-DRB5, IFNG, IFNGR2, IL12B, IL12RB2, IL18R1, IL18RAP, IL23A, IL4, IL4R, MAF, RORA, RORC, SMAD3, STAT4, TBX21, TGFB3, TLR2, TLR5]
KEGG:05330	Allograft rejection	KEGG_08.05.2020	4.63835e-07	0.000122452	1.62551e-08	3.25101e-08	[-1]	Group2	50	19	[CD28, CD40LG, FASLG, GZMB, HLA-DMA, HLA-DMB, HLA-DOA, HLA-DPA1, HLA-DPB1, HLA-DQA1, HLA-DQA2, HLA-DRA, HLA-DRB1, HLA-DRB4, HLA-DRB5, IFNG, IL12B, IL4, PRF1]
KEGG:05332	Graft-versus-host disease	KEGG_08.05.2020	9.74769e-06	0.00256364	1.62551e-08	3.25101e-08	[-1]	Group2	43.9024	18	[CD28, FASLG, GZMB, HLA-DMA, HLA-DMB, HLA-DOA, HLA-DPA1, HLA-DPB1, HLA-DQA1, HLA-DQA2, HLA-DRA, HLA-DRB1, HLA-DRB4, HLA-DRB5, IFNG, KLRC1, KLRD1, PRF1]
