# Supplementary material for: Inflammatory signature in acute-on-chronic liver failure includes increased expression of granulocyte genes ELANE, MPO and CD177
Source: Sci Rep. 2021 Sep 22;11:18849. doi: 10.1038/s41598-021-98086-6 (PMC8458283; doi:10.1038/s41598-021-98086-6)
Supplement: Supplementary file 15 — Supplementary Information 15. [file 41598_2021_98086_MOESM15_ESM.xls]

## Sheet: KEGG_2019_Human_table
Term	Overlap	P-value	Adjusted P-value	Old P-value	Old Adjusted P-value	Odds Ratio	Combined Score	Genes
Cytokine-cytokine receptor interaction	47/294	0.00167724	0.0263945	0	0	1.6651	10.641	CCL11;BMPR2;CCL3L3;CXCR5;MPL;IL20RB;IL5RA;FASLG;PRL;ACVR1B;CSF2RA;CXCL16;IL1RL1;IL18RAP;ACVR1C;CXCR3;CCL5;CCL3;CCL2;CCR7;CCL18;TNFRSF4;PF4V1;IL12RB2;TNFSF14;IL1R1;CCL20;IL1R2;OSM;LIFR;INHBB;PPBP;IFNW1;IL4;IL1A;BMP2;CD40LG;IL1B;IL2RB;LTA;CD27;XCL1;TNFRSF25
NOD-like receptor signaling pathway	32/178	0.00132657	0.0220359	0	0	1.91469	12.6851	DEFB103A;TNFAIP3;ITPR3;NOD1;NLRC4;PANX1;TRPM2;DHX33;NLRP6;CCL5;NLRP3;CCL2;MAPK1;GBP1;GBP4;GBP3;GBP5;JUN;DEFA4;STAT2;DEFA3;CYBA;MAPK14;RHOA;NFKBIA;P2RX7;OAS1;OAS2;IL1B;OAS3;TRAF5;BCL2
Measles	26/138	0.00182236	0.0272443	0	0	2.02585	12.7783	TNFAIP3;CBLB;FASLG;CD3G;CD3D;BBC3;BID;JUN;DDX58;STAT2;MX1;EIF2AK2;HSPA2;FOS;NFKBIA;IL1A;CDK6;OAS1;OAS2;IL1B;OAS3;IL2RB;BCL2;TLR7;HSPA1B;TLR2
Antigen processing and presentation	17/77	0.00192832	0.0274557	0	0	2.46891	15.4334	CIITA;HLA-DRB5;KLRC3;KLRC4;HSPA2;HLA-DMB;CD8A;HLA-DPB1;PSME2;HLA-DRA;KLRD1;KLRC1;HLA-DOA;HLA-DQA1;HSPA1B;HLA-DRB1;HLA-DPA1
Viral myocarditis	14/59	0.00230651	0.0313476	0	0	2.70927	16.4507	HLA-DRB5;PRF1;HLA-DMB;CD40LG;SGCB;HLA-DPB1;HLA-DRA;FYN;HLA-DOA;BID;HLA-DQA1;CD55;HLA-DRB1;HLA-DPA1
Herpes simplex virus 1 infection	79/492	4.91e-05	0.00146799	0	0	1.68481	16.7162	ZNF331;ZNF253;ZNF571;ZNF251;ITGB3;CGAS;FASLG;ZNF729;ZNF528;ZNF208;ZNF85;ZNF248;ZNF567;ZNF600;HLA-DOA;ZNF124;HLA-DPA1;ZNF320;ZFP1;DDX58;ZNF14;ZFP90;OAS1;OAS2;IL1B;OAS3;TRAF5;ZNF559;ZNF878;LTA;ZNF479;ZNF780A;ZNF676;ZNF235;SRSF8;TLR3;ZNF596;TLR2;ZNF430;ZNF47
Influenza A	33/171	0.000308	0.00658835	0	0	2.09095	16.9029	CIITA;FASLG;SOCS3;HLA-DMB;CCL5;NLRP3;CCL2;MAPK1;HLA-DOA;HLA-DQA1;AGFG1;HLA-DPA1;HLA-DRB5;JUN;RSAD2;DDX58;STAT2;MX1;EIF2AK2;HSPA2;MAPK14;NFKBIA;IL1A;OAS1;OAS2;IL1B;OAS3;HLA-DPB1;HLA-DRA;TLR7;HLA-DRB1;TLR3;HSPA1B
T cell receptor signaling pathway	22/101	0.000552	0.0103114	0	0	2.42997	18.2305	ITK;JUN;CBLB;CD3G;FOS;MAPK14;RASGRP1;CD3D;RHOA;MALT1;IL4;NFKBIA;ZAP70;PPP3CC;CD40LG;CD8A;CTLA4;MAPK1;PRKCQ;FYN;CD247;ICOS
Autoimmune thyroid disease	14/53	0.000752	0.0132305	0	0	3.12713	22.4918	HLA-DRB5;PRF1;GZMB;FASLG;IL4;HLA-DMB;CD40LG;HLA-DPB1;CTLA4;HLA-DRA;HLA-DOA;HLA-DQA1;HLA-DRB1;HLA-DPA1
Staphylococcus aureus infection	17/68	0.000433	0.00863023	0	0	2.90606	22.5071	DEFB103A;HLA-DRB5;DEFA4;DEFA3;FPR2;C4A;HLA-DMB;FCGR2A;C3AR1;HLA-DPB1;HLA-DRA;HLA-DOA;HLA-DQA1;HLA-DRB1;HLA-DPA1;MBL2;C1QC
Rheumatoid arthritis	22/91	0.000114	0.00261673	0	0	2.7837	25.2797	JUN;HLA-DRB5;FLT1;ATP6V0E1;ATP6AP1;CCL20;CCL3L3;FOS;IL1A;HLA-DMB;IL1B;CCL5;CCL3;HLA-DPB1;CTLA4;CCL2;HLA-DRA;HLA-DOA;HLA-DQA1;HLA-DRB1;HLA-DPA1;TLR2
Leishmaniasis	20/74	4.29e-05	0.00142377	0	0	3.23315	32.5179	JUN;HLA-DRB5;ITGA4;CYBA;FOS;MAPK14;IL4;NFKBIA;IL1A;HLA-DMB;FCGR2A;IL1B;HLA-DPB1;MAPK1;HLA-DRA;HLA-DOA;HLA-DQA1;HLA-DRB1;HLA-DPA1;TLR2
Th17 cell differentiation	28/107	2.77e-06	0.000165	0	0	3.10179	39.6973	RORC;RORA;CD3G;GATA3;CD3D;PPP3CC;HLA-DMB;TBX21;MAPK1;HLA-DOA;HLA-DQA1;HLA-DPA1;HLA-DRB5;JUN;SMAD3;IL1R1;FOS;MAPK14;IL4;NFKBIA;ZAP70;IL1B;IL2RB;HLA-DPB1;HLA-DRA;PRKCQ;CD247;HLA-DRB1
Type I diabetes mellitus	14/43	6.6e-05	0.0016681	0	0	4.2078	40.506	HLA-DRB5;PRF1;GZMB;FASLG;IL1A;HLA-DMB;IL1B;LTA;HLA-DPB1;HLA-DRA;HLA-DOA;HLA-DQA1;HLA-DRB1;HLA-DPA1
Allograft rejection	13/38	6.69e-05	0.0016681	0	0	4.53121	43.5522	HLA-DRB5;PRF1;GZMB;FASLG;IL4;HLA-DMB;CD40LG;HLA-DPB1;HLA-DRA;HLA-DOA;HLA-DQA1;HLA-DRB1;HLA-DPA1
Th1 and Th2 cell differentiation	26/92	1.29e-06	9.67e-05	0	0	3.44668	46.7289	CD3G;GATA3;CD3D;PPP3CC;HLA-DMB;TBX21;MAPK1;HLA-DOA;HLA-DQA1;HLA-DPA1;IL12RB2;JUN;HLA-DRB5;FOS;MAPK14;RUNX3;IL4;NFKBIA;ZAP70;MAF;IL2RB;HLA-DPB1;HLA-DRA;PRKCQ;CD247;HLA-DRB1
Intestinal immune network for IgA production	16/48	1.44e-05	0.000539	0	0	4.3616	48.6202	HLA-DRB5;ITGA4;AICDA;IL4;HLA-DMB;CD40LG;HLA-DPB1;HLA-DRA;MADCAM1;ITGB7;ICOS;HLA-DOA;CCL28;HLA-DQA1;HLA-DRB1;HLA-DPA1
Cell adhesion molecules (CAMs)	38/145	4.78e-08	5.81e-06	0	0	3.11841	52.5667	CNTNAP2;ICAM2;PTPRM;VSIR;SPN;CLDN20;ALCAM;HLA-DMB;MPZ;CTLA4;ITGB8;MADCAM1;ITGB7;NCAM1;CD58;HLA-DOA;ICOS;TIGIT;CD99;HLA-DQA1;LRRC4B;HLA-DPA1;JAM3;HLA-DRB5;ITGA4;CLDN11;CD2;CD40LG;CD6;CD8A;ITGA8;HLA-DPB1;HLA-DRA;CLDN18;ITGA6;SIGLEC1;NECTIN3;HLA-DRB1
Graft-versus-host disease	15/41	7.29e-06	0.000312	0	0	5.03185	59.5185	HLA-DRB5;PRF1;GZMB;FASLG;IL1A;HLA-DMB;IL1B;HLA-DPB1;HLA-DRA;KLRD1;KLRC1;HLA-DOA;HLA-DQA1;HLA-DRB1;HLA-DPA1
Asthma	13/31	5.1e-06	0.000254	0	0	6.29581	76.72	HLA-DRB5;CCL11;FCER1G;IL4;HLA-DMB;CD40LG;HLA-DPB1;FCER1A;HLA-DRA;HLA-DOA;HLA-DQA1;HLA-DRB1;HLA-DPA1
Hematopoietic cell lineage	31/97	5.24e-09	1.57e-06	0	0	4.11959	78.5456	FLT3;ITGB3;IL5RA;CD3G;CSF2RA;CD3D;HLA-DMB;HLA-DOA;HLA-DQA1;CD55;HLA-DPA1;HLA-DRB5;ITGA4;IL1R1;GP1BB;IL1R2;FLT3LG;IL4;CD2;IL1A;KITLG;CD8A;CD5;IL1B;HLA-DPB1;HLA-DRA;ITGA6;IL7R;CD24;MS4A1;HLA-DRB1
Inflammatory bowel disease (IBD)	23/65	5.83e-08	5.81e-06	0	0	4.79066	79.8027	JUN;HLA-DRB5;SMAD3;RORC;RORA;GATA3;IL4;IL1A;IL18RAP;MAF;HLA-DMB;IL1B;TBX21;HLA-DPB1;HLA-DRA;HLA-DOA;TLR5;HLA-DQA1;IL18R1;HLA-DRB1;HLA-DPA1;TLR2;IL12RB2
Oxytocin signaling pathway	27/153	0.00394183	0.0512438	0	0	1.86946	10.3495	OXTR;GUCY1B1;ITPR3;MYL6B;MYLK;CAMKK2;CACNG6;TRPM2;EEF2K;PPP3CC;MAPK1;PRKACB;CACNG5;KCNJ4;GUCY1A1;PRKAB2;JUN;KCNJ9;CACNA2D2;FOS;RHOA;ADCY9;CACNB4;CAMK4;CALM1;PPP1R12B;MYL9
C-type lectin receptor signaling pathway	20/104	0.00456176	0.056832	0	0	2.07496	11.1841	JUN;EGR3;ARHGEF12;FCER1G;STAT2;CBLB;ITPR3;MAPK14;RHOA;MALT1;NFKBIA;CLEC4D;PPP3CC;MRAS;IL1B;MDM2;NLRP3;MAPK1;CLEC4E;CALM1
Arrhythmogenic right ventricular cardiomyopathy (ARVC)	15/72	0.00615368	0.073598	0	0	2.29126	11.6641	ITGA4;ITGB4;ITGB3;LEF1;TCF7;CACNA2D2;CACNG6;CACNB4;SGCB;ITGA8;ITGB8;ITGA7;ITGB7;ITGA6;CACNG5
Epstein-Barr virus infection	32/201	0.00894654	0.102885	0	0	1.65197	7.79149	TNFAIP3;CD3G;CD3D;HLA-DMB;CD58;BID;HLA-DOA;HLA-DQA1;HLA-DPA1;HLA-DRB5;JUN;GADD45A;DDX58;STAT2;EIF2AK2;ISG15;MAPK14;RUNX3;SAP30;NFKBIA;CDK6;OAS1;OAS2;OAS3;TRAF5;HLA-DPB1;MDM2;BCL2;HLA-DRA;CD247;HLA-DRB1;TLR2
Toxoplasmosis	20/113	0.0115687	0.128113	0	0	1.87321	8.35351	HLA-DRB5;CIITA;LAMA3;HSPA2;MAPK14;NFKBIA;HLA-DMB;CD40LG;BCL2;HLA-DPB1;HLA-DRA;MAPK1;ITGA6;HLA-DOA;LDLR;HLA-DQA1;HLA-DRB1;HSPA1B;HLA-DPA1;TLR2
Thiamine metabolism	2015-05-01	0.0145525	0.155399	0	0	4.34367	18.3737	TPK1;AK1;ALPL;AK7;ACP1
Platelet activation	21/124	0.0159173	0.161453	0	0	1.77579	7.35238	P2RY12;GUCY1A1;PTGIR;GUCY1B1;ARHGEF12;FCER1G;GP1BB;ITGB3;ITPR3;GP6;MAPK14;RASGRP1;RHOA;MYLK;MYL12B;PTGS1;ADCY9;FCGR2A;MAPK1;FYN;PRKACB
Transcriptional misregulation in cancer	29/186	0.0161993	0.161453	0	0	1.61024	6.63868	CEBPA;SLC45A3;FLT1;HPGD;FLT3;MLLT3;MPO;ITGB7;UTY;ELANE;PTCRA;SMAD1;CDKN2C;BCL11B;GADD45A;IL1R2;DEFA3;GZMB;MMP9;PBX1;DUSP6;ETV7;MEIS1;MAF;NR4A3;IL2RB;MDM2;PPARG;TCF3
Chagas disease (American trypanosomiasis)	18/103	0.018112	0.174693	0	0	1.84359	7.39498	JUN;SMAD3;CCL3L3;FASLG;CD3G;FOS;MAPK14;CD3D;NFKBIA;GNA15;IL1B;CCL5;CCL3;CCL2;MAPK1;CD247;TLR2;C1QC
ECM-receptor interaction	15/82	0.0200092	0.186961	0	0	1.94819	7.62046	ITGA4;ITGB4;GP1BB;ITGB3;LAMA3;GP6;CHAD;ITGA8;ITGB8;ITGA7;ITGB7;ITGA6;COL9A3;COL9A2;AGRN
Chemokine signaling pathway	29/190	0.0211367	0.191512	0	0	1.56988	6.05463	ITK;CCL11;CCL3L3;CXCR5;CXCL16;GNG10;GNGT2;GNG5;CXCR3;CCL5;CCL3;CCL2;MAPK1;CCR7;CCL18;PRKACB;PF4V1;CCL20;STAT2;PPBP;GNG11;RHOA;NFKBIA;TIAM1;ADCY9;GNB2;XCL1;CCL28;PF4
Pertussis	14/76	0.022775	0.198196	0	0	1.96454	7.43006	JUN;NOD1;C4BPB;FOS;MAPK14;RHOA;C4A;IL1A;CASP7;IL1B;NLRP3;MAPK1;CALM1;C1QC
Dilated cardiomyopathy (DCM)	16/91	0.0236116	0.198196	0	0	1.85648	6.9544	ITGA4;ITGB4;ITGB3;TPM2;CACNA2D2;CACNG6;ADCY9;CACNB4;SGCB;ITGA8;ITGB8;ITGA7;ITGB7;ITGA6;PRKACB;CACNG5
Prion diseases	1935-08-01	0.0238631	0.198196	0	0	2.57533	9.61996	IL1A;CCL5;IL1B;MAPK1;NCAM1;FYN;PRKACB;C1QC
Hypertrophic cardiomyopathy (HCM)	15/85	0.0269898	0.218107	0	0	1.86438	6.73469	PRKAB2;ITGA4;ITGB4;ITGB3;TPM2;CACNA2D2;CACNG6;CACNB4;SGCB;ITGA8;ITGB8;ITGA7;ITGB7;ITGA6;CACNG5
Human T-cell leukemia virus 1 infection	32/219	0.0283165	0.222806	0	0	1.49144	5.31597	CD3G;CD3D;ETS1;ETS2;CCNB2;ZFP36;PPP3CC;HLA-DMB;CHEK1;TSPO;MAPK1;HLA-DOA;PRKACB;HLA-DQA1;HLA-DPA1;HLA-DRB5;JUN;CDKN2B;CDKN2C;SMAD3;IL1R1;IL1R2;FOS;NFKBIA;ADCY9;IL2RB;HLA-DPB1;LTA;HLA-DRA;TCF3;HLA-DRB1;ATR
Cholesterol metabolism	1950-10-01	0.0299374	0.22952	0	0	2.17347	7.62594	LIPC;NCEH1;OSBPL5;VAPA;APOA2;PCSK9;TSPO;LDLRAP1;LIPA;LDLR
Primary immunodeficiency	1937-08-01	0.0325765	0.24159	0	0	2.39746	8.20929	ZAP70;CIITA;CD40LG;CD8A;ICOS;IL7R;CD3D;AICDA
TNF signaling pathway	18/110	0.0331277	0.24159	0	0	1.70265	5.80159	JUN;CCL20;TNFAIP3;FOS;MAPK14;MMP9;NFKBIA;SOCS3;CASP7;RPS6KA5;IL1B;CCL5;TRAF5;LTA;CCL2;MAPK1;JUNB;IL18R1
Osteoclast differentiation	20/127	0.0369925	0.263351	0	0	1.62684	5.36377	JUN;IL1R1;ITGB3;STAT2;CYBA;FOS;MAPK14;OSCAR;LILRA5;NFKBIA;SOCS3;IL1A;PPP3CC;FCGR2A;IL1B;CAMK4;MAPK1;PPARG;FYN;JUNB
Human immunodeficiency virus 1 infection	30/212	0.0474032	0.329557	0	0	1.43564	4.37735	CGAS;CD3G;ITPR3;FASLG;SAMHD1;CD3D;CCNB2;GNG10;GNGT2;PPP3CC;GNG5;CHEK1;MAPK1;BID;APOBEC3C;JUN;APOBEC3F;FOS;CDC25C;MAPK14;GNG11;BST2;NFKBIA;GNB2;TRAF5;BCL2;CD247;CALM1;ATR;TLR2
Hepatitis C	23/155	0.0484966	0.329557	0	0	1.51663	4.58973	RSAD2;CD81;DDX58;STAT2;MX1;EIF2AK2;FASLG;IFIT1;NFKBIA;CLDN11;SOCS3;CLDN20;CDK6;OAS1;OAS2;OAS3;CLDN18;MAPK1;PPARA;BID;LDLR;TLR3;YWHAH
IL-17 signaling pathway	15/93	0.0542021	0.360143	0	0	1.67241	4.87514	USP25;JUN;CCL11;CCL20;TNFAIP3;FOS;MAPK14;MMP9;IL4;NFKBIA;IL1B;TRAF5;LCN2;CCL2;MAPK1
Bile secretion	1972-12-01	0.0647443	0.411884	0	0	1.73852	4.75887	ABCC4;ABCC2;ADCY9;ABCB1;NCEH1;CA2;SLCO1B3;SLC51A;SLC4A4;PRKACB;LDLR;SLC22A7
p53 signaling pathway	1972-12-01	0.0647443	0.411884	0	0	1.73852	4.75887	CCNB2;CDK6;TP53I3;CD82;GADD45A;EI24;CHEK1;BCL2;MDM2;BID;BBC3;ATR
Serotonergic synapse	17/113	0.0731324	0.442993	0	0	1.53996	4.02774	MAOA;HTR1F;DUSP1;KCNJ9;TRPC1;HTR3D;ITPR3;ALOX12;GNG11;PTGS1;GNG10;HTR7;GNGT2;GNG5;GNB2;MAPK1;PRKACB
Circadian entrainment	15/97	0.0731974	0.442993	0	0	1.59047	4.15845	GUCY1A1;GUCY1B1;KCNJ9;ITPR3;FOS;GNG11;GNG10;RPS6KA5;ADCY9;GNGT2;GNG5;GNB2;MAPK1;CALM1;PRKACB
Tuberculosis	25/179	0.0740791	0.442993	0	0	1.41265	3.67659	CIITA;MALT1;PPP3CC;HLA-DMB;MAPK1;HLA-DOA;BID;HLA-DQA1;HLA-DPA1;HLA-DRB5;ARHGEF12;FCER1G;ATP6AP1;MAPK14;RHOA;IL1A;FCGR2A;IL1B;BCL2;HLA-DPB1;HLA-DRA;CLEC4E;CALM1;HLA-DRB1;TLR2
Nicotinate and nicotinamide metabolism	1930-06-01	0.0830814	0.479579	0	0	2.17119	5.40178	BST1;NNMT;NT5C1A;NT5M;ENPP3;NMNAT2
Vascular smooth muscle contraction	19/132	0.0863685	0.479579	0	0	1.46223	3.5812	GUCY1A1;PTGIR;GUCY1B1;ARHGEF12;ITPR3;MYL6B;ADM;RHOA;MYLK;ADCY9;CALD1;KCNMA1;GNA12;MAPK1;PRKCQ;CALM1;PPP1R12B;PRKACB;MYL9
D-Glutamine and D-glutamate metabolism	2021-05-02	0.0864506	0.479579	0	0	5.78541	14.1637	DGLUCY;GLS
Glycosphingolipid biosynthesis	1945-08-01	0.0879355	0.479579	0	0	1.87825	4.5663	FUT7;B3GALT2;ST3GAL4;B3GALT4;ST3GAL5;ST8SIA5;ST6GALNAC3;ST6GALNAC6
Human cytomegalovirus infection	30/225	0.0882168	0.479579	0	0	1.33894	3.2509	PTGER2;CCL3L3;ITGB3;CGAS;ITPR3;FASLG;GNG10;GNGT2;PPP3CC;GNG5;CCL5;GNA12;CCL3;CCL2;MAPK1;BID;PRKACB;ARHGEF12;IL1R1;MAPK14;GNG11;RHOA;NFKBIA;ADCY9;CDK6;IL1B;GNB2;TRAF5;MDM2;CALM1
Phagosome	21/152	0.103553	0.545984	0	0	1.39404	3.16122	HLA-DRB5;ATP6V0E1;ATP6AP1;ITGB3;STX7;CYBA;MPO;TUBB2A;HLA-DMB;FCGR2A;TUBB3;TUBB1;HLA-DPB1;HLA-DRA;SEC61B;HLA-DOA;HLA-DQA1;HLA-DRB1;HLA-DPA1;MBL2;TLR2
Salmonella infection	13/86	0.104084	0.545984	0	0	1.54763	3.50159	JUN;ARPC1B;CCL3L3;RHOG;FOS;NLRC4;MAPK14;TJP1;IL1A;IL1B;CCL3;MAPK1;TLR5
Legionellosis	1955-09-01	0.110096	0.567566	0	0	1.69958	3.74995	NFKBIA;CASP7;SAR1B;IL1B;NLRC4;HSPA2;TLR5;HSPA1B;TLR2
Adherens junction	1972-11-01	0.120747	0.611923	0	0	1.56667	3.31203	TJP1;SMAD3;LEF1;TCF7;PTPRM;MAPK1;FYN;ACP1;NECTIN3;RHOA;WASF3
Focal adhesion	26/199	0.126208	0.626943	0	0	1.30704	2.70535	FLT1;ITGB4;ITGB3;LAMA3;MYLK;MYL12B;PDGFD;PDGFC;CHAD;CAPN2;MYL10;ITGB8;MAPK1;ITGB7;FYN;JUN;ITGA4;RHOA;BCL2;ITGA8;ITGA7;COL9A3;ITGA6;COL9A2;PPP1R12B;MYL9
Natural killer cell mediated cytotoxicity	18/131	0.129058	0.626943	0	0	1.3846	2.83495	FCER1G;KLRC3;SH2D1A;PRF1;ICAM2;GZMB;FASLG;ZAP70;KLRK1;PPP3CC;MAPK1;KLRD1;CD48;FYN;KLRC1;CD247;BID;CD244
Pyrimidine metabolism	1957-09-01	0.130002	0.626943	0	0	1.62858	3.32265	CDA;NT5C1A;ENTPD6;CMPK1;CMPK2;NT5M;ENPP3;DCK;UCKL1
Fatty acid elongation	2027-05-01	0.140287	0.665807	0	0	1.97308	3.87525	THEM5;THEM4;ACOT1;ELOVL7;PPT2
HIF-1 signaling pathway	14/100	0.149158	0.696847	0	0	1.41439	2.69124	FLT1;CUL2;ENO1;ENO2;HK3;LDHA;MKNK1;PGK1;BCL2;HMOX1;MAPK1;TIMP1;ALDOA;GAPDH
Glycolysis / Gluconeogenesis	1968-10-01	0.161039	0.737337	0	0	1.49744	2.73448	HK3;LDHA;TPI1;ALDH2;ALDH1B1;PGK1;ENO1;ENO2;ALDOA;GAPDH
MAPK signaling pathway	36/295	0.167217	0.737337	0	0	1.2089	2.16207	FLT1;FLT3;HSPB1;FASLG;ECSIT;RASGRP1;RASGRP3;CACNG6;RPS6KA5;PPP3CC;PDGFD;MKNK1;PDGFC;GNA12;MAPK1;PRKACB;MAP4K3;CACNG5;JUN;IL1R1;GADD45A;DUSP1;CACNA2D2;FLT3LG;FOS;HSPA2;MAPK14;DUSP6;CDC25B;IL1A;NR4A1;KITLG;MRAS;CACNB4;IL1B;HSPA1B
Glycerolipid metabolism	1961-09-01	0.174974	0.737337	0	0	1.50297	2.61986	AGPAT5;LIPC;ALDH2;ALDH1B1;PNPLA3;PLPP3;AGPAT2;LPIN2;DGKH
Thyroid cancer	1937-06-01	0.178162	0.737337	0	0	1.68027	2.89856	GADD45A;TCF7;LEF1;CCDC6;MAPK1;PPARG
ABC transporters	1945-07-01	0.178575	0.737337	0	0	1.59935	2.75528	ABCC4;ABCD2;ABCB1;ABCC2;ABCB10;ABCA13;ABCC11
Cholinergic synapse	15/112	0.179531	0.737337	0	0	1.34339	2.30716	KCNJ4;CHRM3;ITPR3;FOS;GNG11;GNG10;ADCY9;GNGT2;GNG5;GNB2;CAMK4;BCL2;MAPK1;FYN;PRKACB
Leukocyte transendothelial migration	15/112	0.179531	0.737337	0	0	1.34339	2.30716	ITK;ITGA4;TXK;CYBA;MAPK14;MMP9;RHOA;MYL12B;CLDN11;CLDN20;MYL10;CLDN18;MYL9;CD99;JAM3
NF-kappa B signaling pathway	13/95	0.180338	0.737337	0	0	1.37707	2.35882	TNFSF14;IL1R1;DDX58;TNFAIP3;MALT1;NFKBIA;ZAP70;CD40LG;IL1B;TRAF5;LTA;BCL2;PRKCQ
Toll-like receptor signaling pathway	14/104	0.184774	0.737337	0	0	1.35123	2.28172	JUN;CCL3L3;FOS;MAPK14;NFKBIA;TOLLIP;IL1B;CCL5;CCL3;MAPK1;TLR7;TLR5;TLR3;TLR2
Fluid shear stress and atherosclerosis	18/139	0.188383	0.737337	0	0	1.29247	2.1575	JUN;BMPR2;IL1R1;DUSP1;IL1R2;ITGB3;CYBA;FOS;MAPK14;MMP9;RHOA;THBD;IL1A;IL1B;BCL2;HMOX1;CCL2;CALM1
Complement and coagulation cascades	1979-11-01	0.190155	0.737337	0	0	1.40484	2.33192	C4A;THBD;SERPINA1;SERPINC1;C3AR1;F13A1;C4BPB;VSIG4;CD55;MBL2;C1QC
Pentose phosphate pathway	1930-05-01	0.193104	0.737337	0	0	1.73602	2.85492	RPIA;IDNK;PGD;ALDOA;TKT
Dopaminergic synapse	17/131	0.194356	0.737337	0	0	1.2955	2.12211	MAOA;KCNJ9;ITPR3;FOS;MAPK14;GNG11;GNG10;GNGT2;PPP3CC;LRTOMT;GNG5;KIF5C;GNB2;CALM1;PRKACB;DRD4;DRD5
Gap junction	1988-12-01	0.195686	0.737337	0	0	1.37129	2.23691	TJP1;GUCY1A1;GUCY1B1;TUBB2A;ADCY9;TUBB3;PDGFD;TUBB1;PDGFC;MAPK1;ITPR3;PRKACB
Riboflavin metabolism	2021-08-02	0.197048	0.737337	0	0	2.89222	4.69786	ENPP3;ACP1
Lysosome	16/123	0.200591	0.737337	0	0	1.29894	2.08672	SCARB2;CD63;ATP6AP1;SLC11A1;LIPA;AP3B2;SGSH;SUMF1;GGA2;AP3M2;LAMP3;CTSG;AP3S2;DNASE2;PPT2;CTSC
Pathogenic Escherichia coli infection	1955-08-01	0.204281	0.737337	0	0	1.47779	2.34712	TUBB2A;CTTN;TUBB3;ARPC1B;TUBB1;FYN;TLR5;RHOA
Cysteine and methionine metabolism	1947-07-01	0.208207	0.737337	0	0	1.51921	2.38399	DNMT1;LDHA;MTAP;GCLC;CBS;MTR;BCAT1
Histidine metabolism	2023-04-01	0.209147	0.737337	0	0	1.82711	2.85891	ALDH1B1;ALDH2;MAOA;HDC
Proximal tubule bicarbonate reclamation	2023-04-01	0.209147	0.737337	0	0	1.82711	2.85891	CA2;CA4;SLC4A4;GLS
Pancreatic secretion	13/98	0.210537	0.737337	0	0	1.32824	2.06953	CHRM3;CPA1;CELA3B;TRPC1;ITPR3;RAB27B;ATP2B1;SLC4A4;RHOA;BST1;ADCY9;CA2;KCNMA1
Mucin type O-glycan biosynthesis	1931-05-01	0.212077	0.737337	0	0	1.66915	2.58853	GALNT11;GALNT6;GALNT14;GALNT2;B3GNT6
Amino sugar and nucleotide sugar metabolism	1948-07-01	0.223671	0.756943	0	0	1.48208	2.21953	CHIT1;HK3;NANP;CMAS;GFPT2;NANS;GALK1
Valine, leucine and isoleucine degradation	1948-07-01	0.223671	0.756943	0	0	1.48208	2.21953	BCKDHA;ALDH6A1;ALDH1B1;ALDH2;PCCA;MCCC1;BCAT1
Tight junction	21/170	0.225311	0.756943	0	0	1.22439	1.82468	PRKAB2;JUN;NEDD4L;MYL6B;RHOA;AMOT;MYL12B;CLDN11;TJP1;TIAM1;CLDN20;DLG3;CTTN;CLDN18;NF2;SYNPO;PRKACB;MYL9;TJP3;LLGL2;JAM3
Ferroptosis	1940-06-01	0.228325	0.758545	0	0	1.53175	2.26238	MAP1LC3B;GCLC;LPCAT3;ACSL6;HMOX1;FTL
Arginine and proline metabolism	1949-07-01	0.239518	0.771472	0	0	1.44671	2.06753	ALDH2;ALDH1B1;ARG1;MAOA;SMOX;ODC1;LAP3
Malaria	1949-07-01	0.239518	0.771472	0	0	1.44671	2.06753	KLRK1;CD40LG;KLRB1;CD81;IL1B;CCL2;TLR2
Endocytosis	29/244	0.240045	0.771472	0	0	1.17201	1.67238	ARPC1B;NEDD4L;CBLB;ASAP2;SNX3;SNX4;CAPZB;KIF5C;LDLRAP1;RAB11FIP3;LDLR;SH3GL2;SMAD3;WWP1;HSPA2;RHOA;EPN2;SPART;DNM3;DNAJC6;IL2RB;CHMP2A;MDM2;CHMP4B;AMPH;FOLR3;SMAP2;VPS25;HSPA1B
PI3K-Akt signaling pathway	41/354	0.242536	0.771472	0	0	1.13859	1.61293	PHLPP2;FLT1;IRS1;FLT3;ITGB4;ITGB3;LAMA3;FASLG;PRL;GNG10;GNGT2;GNG5;PDGFD;PDGFC;CHAD;THEM4;ITGB8;MAPK1;ITGB7;YWHAH;ITGA4;OSM;FLT3LG;GNG11;IL4;NR4A1;KITLG;CDK6;LPAR5;LPAR6;GNB2;IL2RB;MDM2;BCL2;ITGA8;ITGA7;COL9A3;ITGA6;COL9A2;IL7R;TLR2
Sphingolipid signaling pathway	15/119	0.246608	0.776167	0	0	1.25248	1.75342	CERS4;FCER1G;SGMS2;MAPK14;SGPP2;RHOA;GNA12;BCL2;FCER1A;MAPK1;FYN;S1PR2;S1PR5;BID;S1PR4
Fructose and mannose metabolism	1933-05-01	0.251627	0.783712	0	0	1.54975	2.13836	PFKFB2;HK3;TPI1;SORD;ALDOA
Epithelial cell signaling in Helicobacter pylori infection	1968-09-01	0.267489	0.810281	0	0	1.32413	1.7461	NFKBIA;TJP1;JUN;ATP6V0E1;ATP6AP1;CCL5;NOD1;MAPK14;JAM3
Relaxin signaling pathway	16/130	0.267936	0.810281	0	0	1.2187	1.60504	JUN;SMAD3;FOS;MAPK14;GNG11;MMP9;NFKBIA;GNG10;GNA15;ADCY9;GNGT2;GNG5;GNB2;MAPK1;INSL3;PRKACB
Phospholipase D signaling pathway	18/148	0.268287	0.810281	0	0	1.20239	1.58198	AGPAT5;FCER1G;AGPAT2;RHOA;DNM3;KITLG;ADCY9;MRAS;LPAR5;LPAR6;PDGFD;PDGFC;GNA12;FCER1A;MAPK1;FYN;PLPP3;DGKH
Colorectal cancer	1986-11-01	0.273627	0.818145	0	0	1.27323	1.65009	JUN;SMAD3;GADD45A;LEF1;TCF7;BCL2;BIRC5;MAPK1;FOS;RHOA;BBC3
Amoebiasis	1996-12-01	0.287644	0.846322	0	0	1.24013	1.54525	SERPINB10;SERPINB1;GNA15;IL1R1;ARG1;IL1R2;IL1B;LAMA3;HSPB1;CTSG;PRKACB;TLR2
Glutamatergic synapse	14/114	0.288712	0.846322	0	0	1.21542	1.50995	TRPC1;SLC1A3;ITPR3;GNG11;GLS;GNG10;GRIN3B;ADCY9;GNGT2;PPP3CC;GNG5;GNB2;MAPK1;PRKACB
Apoptosis	17/143	0.308509	0.895574	0	0	1.17133	1.37749	JUN;GADD45A;PRF1;GZMB;ITPR3;FASLG;FOS;PTPN13;BBC3;NFKBIA;CASP7;CAPN2;BCL2;BIRC5;MAPK1;BID;CTSC
Pantothenate and CoA biosynthesis	2019-03-01	0.312912	0.898982	0	0	1.62676	1.89002	VNN1;ENPP3;BCAT1
Arachidonic acid metabolism	1963-08-01	0.325031	0.898982	0	0	1.26228	1.41859	GGT5;CBR1;EPHX2;ALOX12;PTGDS;PLB1;PTGS1;CBR3
Cytosolic DNA-sensing pathway	1963-08-01	0.325031	0.898982	0	0	1.26228	1.41859	NFKBIA;DDX58;IL1B;CCL5;TREX1;POLR1C;POLR3E;CGAS
Salivary secretion	1990-11-01	0.325744	0.898982	0	0	1.20849	1.35549	CHRM3;BST1;GUCY1A1;GUCY1B1;ADCY9;KCNMA1;ITPR3;ATP2B1;KCNN4;CALM1;PRKACB
TGF-beta signaling pathway	1990-11-01	0.325744	0.898982	0	0	1.20849	1.35549	SMAD1;CDKN2B;BMP2;BMPR2;ACVR1C;SMAD3;MAPK1;INHBB;ACVR1B;LTBP1;RHOA
Phototransduction	2028-04-01	0.327722	0.898982	0	0	1.44606	1.61321	RCVRN;CALM1;GUCY2F;RGS9
Apelin signaling pathway	16/137	0.342013	0.914492	0	0	1.14775	1.23143	PRKAB2;MEF2B;SMAD3;ITPR3;GNG11;MYLK;GNG10;ADCY9;GNGT2;MRAS;GNG5;GNB2;CAMK4;MAPK1;CALM1;PRKACB
One carbon pool by folate	2020-03-01	0.342488	0.914492	0	0	1.53098	1.64047	MTHFD1L;MTHFS;MTR
Neurotrophin signaling pathway	14/119	0.346398	0.914492	0	0	1.15722	1.22685	BEX3;JUN;IRS1;MATK;FASLG;IRAK3;MAPK14;RHOA;NFKBIA;RPS6KA5;CAMK4;BCL2;MAPK1;CALM1
Peroxisome	1983-10-01	0.354383	0.914492	0	0	1.18875	1.23318	PECR;ABCD2;PRDX5;EPHX2;ACSL6;PEX2;CROT;FAR2;PEX11G;SOD2
Purine metabolism	15/129	0.355585	0.914492	0	0	1.14197	1.18079	GUCY2C;GUCY1A1;GUCY1B1;PDE6H;ENTPD6;AK1;GMPR;NUDT5;AK7;DCK;GUCY2F;ADCY9;NT5C1A;NT5M;ENPP3
Cortisol synthesis and secretion	1965-08-01	0.357222	0.914492	0	0	1.21785	1.25365	NR5A1;NR4A1;ADCY9;NCEH1;ITPR3;PRKACB;LDLR;PBX1
Shigellosis	1965-08-01	0.357222	0.914492	0	0	1.21785	1.25365	NFKBIA;MAD2L2;CTTN;ARPC1B;RHOG;MAPK1;NOD1;MAPK14
Sphingolipid metabolism	1947-06-01	0.357845	0.914492	0	0	1.26974	1.30485	SMPD3;UGCG;CERS4;SGMS2;PLPP3;SGPP2
Regulation of actin cytoskeleton	24/214	0.368424	0.933548	0	0	1.09643	1.09481	CHRM3;ARHGEF12;ITGA4;ITGB4;ARPC1B;ITGB3;RHOA;MYLK;MYL12B;TIAM1;MRAS;LPAR5;PDGFD;PDGFC;GNA12;ITGA8;MYL10;ITGB8;ITGA7;MAPK1;ITGB7;ITGA6;PPP1R12B;MYL9
Non-alcoholic fatty liver disease (NAFLD)	17/149	0.371744	0.934046	0	0	1.11771	1.10603	NDUFA9;MLXIP;CEBPA;PRKAB2;XBP1;JUN;NDUFA5;IRS1;SDHC;FASLG;COX7A1;SOCS3;IL1A;CASP7;IL1B;PPARA;BID
Fatty acid biosynthesis	2013-02-01	0.395262	0.970635	0	0	1.57714	1.46391	OLAH;ACSL6
Circadian rhythm	1931-04-01	0.401055	0.970635	0	0	1.28517	1.1742	PRKAB2;RORC;CRY1;RORA
beta-Alanine metabolism	1931-04-01	0.401055	0.970635	0	0	1.28517	1.1742	ALDH6A1;ALDH1B1;ALDH2;SMOX
Systemic lupus erythematosus	15/133	0.401609	0.970635	0	0	1.10302	1.00626	HLA-DRB5;SSB;C4A;HLA-DMB;FCGR2A;CD40LG;HLA-DPB1;HLA-DRA;CTSG;HLA-DOA;ELANE;HLA-DQA1;HLA-DRB1;HLA-DPA1;C1QC
Amphetamine addiction	1968-08-01	0.406028	0.970635	0	0	1.15676	1.04263	JUN;GRIN3B;PPP3CC;MAOA;CAMK4;FOS;CALM1;PRKACB
JAK-STAT signaling pathway	18/162	0.410409	0.970635	0	0	1.08463	0.965975	STAT2;MPL;OSM;IL5RA;IL20RB;LIFR;PRL;CSF2RA;PIAS2;IFNW1;SOCS2;IL4;SOCS3;IL2RB;BCL2;SOCS6;IL7R;IL12RB2
Axon guidance	20/181	0.411762	0.970635	0	0	1.07792	0.956447	EPHA4;BMPR2;ARHGEF12;TRPC1;NTN4;RHOD;RHOA;MYL12B;EFNB1;ABLIM1;RGS3;PPP3CC;ABLIM3;FES;PLXNA1;PLXNB2;MAPK1;FYN;SLIT2;MYL9
Vibrio cholerae infection	1950-06-01	0.415355	0.970635	0	0	1.18296	1.03938	TJP1;ATP6V0E1;ADCY9;ATP6AP1;SEC61B;PRKACB
Neomycin, kanamycin and gentamicin biosynthesis	2021-05-01	0.420613	0.970635	0	0	2.16836	1.87789	HK3
Adipocytokine signaling pathway	1969-08-01	0.422319	0.970635	0	0	1.13774	0.980723	NFKBIA;SOCS3;PRKAB2;IRS1;ACSL6;PRKCQ;PPARA;CAMKK2
Renin secretion	1969-08-01	0.422319	0.970635	0	0	1.13774	0.980723	GUCY1A1;GUCY1B1;PPP3CC;PTGER2;KCNMA1;ITPR3;CALM1;PRKACB
Propanoate metabolism	1932-04-01	0.425262	0.970635	0	0	1.2392	1.05958	BCKDHA;LDHA;ALDH6A1;PCCA
RNA degradation	1979-09-01	0.432173	0.971803	0	0	1.11537	0.935716	PAN2;EXOSC4;PNPT1;LSM6;EXOSC9;ENO1;TENT4A;ENO2;DCP1B
GABAergic synapse	1989-10-01	0.44066	0.971803	0	0	1.09809	0.899866	GABRR2;GNG10;GNGT2;ADCY9;GNG5;GNB2;PRKACB;GNG11;GLS;TRAK2
Porphyrin and chlorophyll metabolism	1942-05-01	0.441395	0.971803	0	0	1.1722	0.95864	ALAS1;FECH;MMAB;HMOX1;UGT2A1
Tryptophan metabolism	1942-05-01	0.441395	0.971803	0	0	1.1722	0.95864	ALDH1B1;ALDH2;MAOA;CYP1B1;IDO1
Ras signaling pathway	25/232	0.444898	0.971803	0	0	1.04782	0.848642	FLT1;FLT3;RASAL1;FASLG;ETS1;RASGRP1;ETS2;RASGRP3;GNG10;HTR7;GNGT2;GNG5;PDGFD;PDGFC;MAPK1;PRKACB;FLT3LG;GNG11;RHOA;TIAM1;ZAP70;KITLG;MRAS;GNB2;CALM1
Neuroactive ligand-receptor interaction	36/338	0.451435	0.971803	0	0	1.03425	0.822562	CHRM3;OXTR;PTGER2;ADM;FPR2;PRL;LTB4R;GABRR2;CYSLTR1;P2RY6;HTR7;CYSLTR2;UCN3;CNR2;P2RY2;C3AR1;TSPO;CTSG;S1PR2;HCRT;INSL3;S1PR5;S1PR4;NTSR1;DRD4;DRD5;P2RY10;PTGIR;HTR1F;GZMA;TAAR1;P2RX7;GRIN3B;LPAR6;GHRL;NMUR1
Pathways in cancer	56/530	0.452701	0.971803	0	0	1.02512	0.812434	FLT3;IL5RA;FASLG;ETS1;BBC3;CASP7;RPS6KA5;GNGT2;PRKACB;ARHGEF12;FLT3LG;FOS;MMP9;RHOA;ADCY9;TRAF5;BIRC5;PPARG;ITGA6;CEBPA;PTGER2;CUL2;TCF7;LEF1;LAMA3;CSF2RA;RASGRP1;RASGRP3;GNG10;GNG5;GNA12;HMOX1;MAPK1;BID;IL12RB2;JUN;CDKN2B;SMAD3;GADD45A;STAT2;FZD6;GNG11;I
B cell receptor signaling pathway	1971-08-01	0.454771	0.971803	0	0	1.10149	0.867935	NFKBIA;JUN;PPP3CC;CD81;MAPK1;FOS;MALT1;RASGRP3
Protein digestion and absorption	1990-10-01	0.455025	0.971803	0	0	1.08431	0.853785	COL17A1;DPP4;COL18A1;CPA1;CELA3B;ELN;PRCP;COL9A3;COL9A2;KCNN4
Kaposi sarcoma-associated herpesvirus infection	20/186	0.461712	0.972266	0	0	1.04516	0.807712	JUN;STAT2;EIF2AK2;ITPR3;FOS;MAPK14;GNG11;NFKBIA;ZFP36;GNG10;CD200R1;CDK6;GNGT2;PPP3CC;GNG5;GNB2;MAPK1;CALM1;BID;TLR3
Inflammatory mediator regulation of TRP channels	11/100	0.461745	0.972266	0	0	1.0721	0.828459	ADCY9;IL1R1;IL1B;PTGER2;P2RY2;PRKCQ;ITPR3;ALOX12;CALM1;MAPK14;PRKACB
Signaling pathways regulating pluripotency of stem cells	15/139	0.471194	0.985225	0	0	1.04929	0.789575	SMAD1;SMAD3;BMPR2;RIF1;PCGF5;FZD6;LIFR;INHBB;PAX6;ACVR1B;MAPK14;MEIS1;ACVR1C;MAPK1;TCF3
Phosphonate and phosphinate metabolism	2021-06-01	0.480536	0.997255	0	0	1.73459	1.2712	SELENOI
Longevity regulating pathway	11/102	0.488848	0.997255	0	0	1.04842	0.75036	KL;PRKAB2;ADCY9;IRS1;CAMK4;PPARG;HSPA2;SOD2;PRKACB;HSPA1B;CAMKK2
Cellular senescence	17/160	0.490934	0.997255	0	0	1.0311	0.733568	CDKN2B;SMAD3;GADD45A;ITPR3;MAPK14;ETS1;CCNB2;IL1A;CDK6;PPP3CC;MRAS;CHEK1;CAPN2;MDM2;MAPK1;CALM1;ATR
FoxO signaling pathway	14/132	0.501947	0.997255	0	0	1.02898	0.709236	PRKAB2;CDKN2B;SMAD3;IRS1;GADD45A;PLK2;FASLG;MAPK14;SOD2;CCNB2;MDM2;MAPK1;IL7R;S1PR4
Bacterial invasion of epithelial cells	1974-08-01	0.502749	0.997255	0	0	1.05125	0.722907	DNM3;MAD2L2;ARHGAP10;CTTN;ARPC1B;RHOG;RHOA;CD2AP
Folate biosynthesis	2026-03-01	0.512867	0.997255	0	0	1.13121	0.755356	CBR1;GGH;ALPL
Gastric acid secretion	1975-08-01	0.518463	0.997255	0	0	1.0355	0.680207	CHRM3;ADCY9;CA2;KCNJ16;ITPR3;CALM1;PRKACB;MYLK
Starch and sucrose metabolism	1936-04-01	0.518842	0.997255	0	0	1.08406	0.711312	HK3;PYGL;ENPP3;GYG1
Cell cycle	13/124	0.522432	0.997255	0	0	1.01564	0.659416	CDKN2B;SMAD3;CDKN2C;GADD45A;CDC25C;CDC25B;MAD2L2;CCNB2;CDK6;CHEK1;MDM2;ATR;YWHAH
Hepatitis B	17/163	0.52303	0.997255	0	0	1.00974	0.654428	JUN;SMAD3;EGR3;ATP6AP1;DDX58;STAT2;FASLG;FOS;MAPK14;MMP9;NFKBIA;BCL2;BIRC5;MAPK1;BID;TLR3;TLR2
Type II diabetes mellitus	1946-05-01	0.523509	0.997255	0	0	1.0576	0.684479	SOCS2;HK3;SOCS3;IRS1;MAPK1
Glutathione metabolism	1956-06-01	0.527441	0.997255	0	0	1.04066	0.66573	GGT5;GCLC;ODC1;LAP3;OPLAH;PGD
Acute myeloid leukemia	1966-07-01	0.530892	0.997255	0	0	1.02888	0.651484	CEBPA;FLT3;LEF1;TCF7;MAPK1;MPO;DUSP6
Nitrogen metabolism	2017-02-01	0.537126	0.997255	0	0	1.15631	0.718672	CA2;CA4
Primary bile acid biosynthesis	2017-02-01	0.537126	0.997255	0	0	1.15631	0.718672	CYP39A1;HSD3B7
Ascorbate and aldarate metabolism	2027-03-01	0.539056	0.997255	0	0	1.08402	0.669855	ALDH1B1;ALDH2;UGT2A1
African trypanosomiasis	1937-04-01	0.541124	0.997255	0	0	1.05115	0.645519	IL1B;FASLG;HPR;IDO1
Aldosterone-regulated sodium reabsorption	1937-04-01	0.541124	0.997255	0	0	1.05115	0.645519	IRS1;NEDD4L;MAPK1;NR3C2
Parathyroid hormone synthesis, secretion and action	11/106	0.541987	0.997255	0	0	1.00405	0.614996	KL;ADCY9;GNA12;BCL2;MAPK1;ITPR3;GATA3;SOST;FOS;PRKACB;RHOA
Glycerophospholipid metabolism	1997-10-01	0.553154	0.997255	0	0	0.996671	0.590148	PGS1;AGPAT5;LPCAT3;GPD1L;PLPP3;AGPAT2;LPIN2;PLB1;SELENOI;DGKH
Prostate cancer	1997-10-01	0.553154	0.997255	0	0	0.996671	0.590148	NFKBIA;IL1R2;PDGFD;TCF7;PDGFC;LEF1;MDM2;BCL2;MAPK1;MMP9
Estrogen signaling pathway	14/137	0.560142	0.997255	0	0	0.986875	0.571958	JUN;KCNJ9;ITPR3;HSPA2;FOS;MMP9;ADCY9;KRT27;BCL2;MAPK1;CALM1;PRKACB;HSPA1B;FKBP5
Insulin signaling pathway	14/137	0.560142	0.997255	0	0	0.986875	0.571958	PRKAB2;IRS1;CBLB;PYGL;SOCS2;SOCS3;HK3;PRKAR2B;MKNK1;PPP1R3D;FLOT1;MAPK1;CALM1;PRKACB
Ubiquitin mediated proteolysis	14/137	0.560142	0.997255	0	0	0.986875	0.571958	FANCL;CUL2;NEDD4L;WWP1;CBLB;PIAS2;RHOBTB1;SOCS3;HERC3;UBE2Q2;UBE2N;MDM2;UBE2O;ERCC8
Endocrine and other factor-regulated calcium reabsorption	1948-05-01	0.562559	0.997255	0	0	1.0083	0.580032	DNM3;KL;ADCY9;ATP2B1;PRKACB
Insulin resistance	11/108	0.567819	0.997255	0	0	0.983241	0.556467	NFKBIA;MLXIP;SOCS3;PRKAB2;TBC1D4;IRS1;GFPT2;PPP1R3D;PRKCQ;PYGL;PPARA
Retrograde endocannabinoid signaling	15/148	0.572731	0.997255	0	0	0.977792	0.544962	NDUFA9;DAGLA;NDUFA5;KCNJ9;ITPR3;MAPK14;GNG11;GABRR2;GNG10;ADCY9;GNGT2;GNG5;GNB2;MAPK1;PRKACB
Calcium signaling pathway	19/188	0.57765	0.997255	0	0	0.974633	0.534867	CHRM3;OXTR;ITPR3;ATP2B1;MYLK;TPCN1;P2RX7;ITPKC;CYSLTR1;GNA15;CYSLTR2;HTR7;ADCY9;PPP3CC;CAMK4;CALM1;PRKACB;NTSR1;DRD5
Cocaine addiction	1949-05-01	0.581464	0.997255	0	0	0.985326	0.53425	JUN;GRIN3B;MAOA;PRKACB;RGS9
Ovarian steroidogenesis	1949-05-01	0.581464	0.997255	0	0	0.985326	0.53425	ADCY9;CYP1B1;PRKACB;CYP19A1;LDLR
Pyruvate metabolism	1939-04-01	0.584029	0.997255	0	0	0.990975	0.532951	LDHA;ALDH1B1;ALDH2;ME3
Prolactin signaling pathway	1970-07-01	0.59519	0.997255	0	0	0.96334	0.499852	SOCS2;SOCS3;MAPK1;PRL;FOS;SOCS6;MAPK14
RIG-I-like receptor signaling pathway	1970-07-01	0.59519	0.997255	0	0	0.96334	0.499852	NFKBIA;RNF125;DDX58;DHX58;ISG15;MAPK14;IFNW1
Long-term depression	1960-06-01	0.59702	0.997255	0	0	0.963358	0.496905	GNAZ;GUCY1A1;GUCY1B1;GNA12;MAPK1;ITPR3
Glycosaminoglycan degradation	2019-02-01	0.598951	0.997255	0	0	1.02016	0.522908	HYAL2;SGSH
Steroid biosynthesis	2019-02-01	0.598951	0.997255	0	0	1.02016	0.522908	SC5D;LIPA
Glycine, serine and threonine metabolism	1940-04-01	0.604585	0.997255	0	0	0.963394	0.484792	ALAS1;MAOA;CBS;GNMT
Proteoglycans in cancer	20/201	0.606726	0.997255	0	0	0.957733	0.478558	CD63;ARHGEF12;ITGB3;FZD6;ITPR3;FASLG;ANK3;MAPK14;ANK1;MMP9;RHOA;TIAM1;MRAS;CTTN;MDM2;DROSHA;MAPK1;PPP1R12B;PRKACB;TLR2
Morphine addiction	1991-09-01	0.607025	0.997255	0	0	0.951504	0.474977	GABRR2;GNG10;GNGT2;ADCY9;GNG5;KCNJ9;GNB2;PRKACB;GNG11
Necroptosis	16/162	0.615307	0.999994	0	0	0.949879	0.461293	STAT2;EIF2AK2;TNFAIP3;FASLG;PYGL;IL1A;IL1B;TRAF5;CAPN2;CHMP2A;BCL2;CHMP4B;NLRP3;BID;TLR3;FTL
Amyotrophic lateral sclerosis (ALS)	1951-05-01	0.617907	0.999994	0	0	0.94238	0.453678	PPP3CC;BCL2;NEFL;BID;MAPK14
Bladder cancer	1941-04-01	0.624511	0.999994	0	0	0.937304	0.44127	RPS6KA5;MDM2;MAPK1;MMP9
Sulfur metabolism	2021-09-01	0.625632	0.999994	0	0	1.08394	0.50836	SQOR
Taste transduction	1983-08-01	0.636475	0.999994	0	0	0.924634	0.417759	CHRM3;TAS2R30;HTR1F;HTR3D;ITPR3;TAS1R1;TAS2R39;PRKACB
Cushing syndrome	15/155	0.646077	0.999994	0	0	0.928537	0.405619	CDKN2B;CDKN2C;TCF7;FZD6;LEF1;ITPR3;PBX1;NR5A1;NR4A1;ADCY9;NCEH1;CDK6;MAPK1;PRKACB;LDLR
Oocyte meiosis	12/125	0.650684	0.999994	0	0	0.920371	0.395512	MAD2L2;CCNB2;ADCY9;PPP3CC;SPDYA;MAPK1;ITPR3;CDC25C;CALM1;PRKACB;REC8;YWHAH
Glycosaminoglycan biosynthesis	1953-05-01	0.652404	0.999994	0	0	0.903013	0.385669	NDST2;CSGALNACT1;EXT1;CSGALNACT2;UST
Arginine biosynthesis	2021-02-01	0.654341	0.999994	0	0	0.912671	0.387089	ARG1;GLS
Inositol phosphate metabolism	1974-07-01	0.654672	0.999994	0	0	0.905625	0.383641	ITPKC;INPP4B;ALDH6A1;TPI1;IMPA2;INPP5E;PIK3C2B
PPAR signaling pathway	1974-07-01	0.654672	0.999994	0	0	0.905625	0.383641	FABP2;APOA2;ACSL6;PLIN4;PPARG;PPARA;PLIN5
Synthesis and degradation of ketone bodies	2021-10-01	0.664359	0.999994	0	0	0.963447	0.393986	BDH1
Central carbon metabolism in cancer	1965-06-01	0.67563	0.999994	0	0	0.881471	0.345633	HK3;LDHA;FLT3;MAPK1;SLC16A3;GLS
Autophagy	12/128	0.682979	0.999994	0	0	0.896418	0.341795	RUBCN;MRAS;STX17;IRS1;RRAGD;BCL2;ULK2;MAPK1;PRKCQ;WIPI1;PRKACB;CAMKK2
Regulation of lipolysis in adipocytes	1955-05-01	0.684848	0.999994	0	0	0.866796	0.328133	ADCY9;IRS1;ABHD5;PRKACB;PTGS1
Hippo signaling pathway	15/160	0.694221	0.999994	0	0	0.896266	0.327106	SMAD1;SMAD3;BMPR2;TCF7;FZD6;LEF1;LIMD1;AMOT;BBC3;BMP2;DLG3;BIRC5;NF2;LLGL2;YWHAH
Aldosterone synthesis and secretion	1998-09-01	0.695378	0.999994	0	0	0.876323	0.318368	NR4A1;ADCY9;DAGLA;CAMK4;ITPR3;ATP2B1;CALM1;PRKACB;LDLR
Pentose and glucuronate interconversions	1934-03-01	0.69743	0.999994	0	0	0.838913	0.302305	KL;SORD;UGT2A1
Taurine and hypotaurine metabolism	2021-11-01	0.699081	0.999994	0	0	0.867054	0.310395	GGT5
Alzheimer disease	16/171	0.700811	0.999994	0	0	0.894272	0.317928	NDUFA9;NDUFA5;SDHC;ITPR3;COX7A1;BACE2;CASP7;APH1B;PPP3CC;IL1B;CAPN2;MAPK1;CALM1;BID;GAPDH;SNCA
cAMP signaling pathway	20/212	0.701241	0.999994	0	0	0.902303	0.32023	ABCC4;OXTR;JUN;HTR1F;PTGER2;FOS;ATP2B1;RHOA;NFKBIA;TIAM1;GRIN3B;ADCY9;CAMK4;MAPK1;GHRL;CALM1;PPARA;PRKACB;MYL9;DRD5
Mannose type O-glycan biosynthesis	2023-02-01	0.70344	0.999994	0	0	0.825658	0.290443	B4GAT1;B3GAT1
Mismatch repair	2023-02-01	0.70344	0.999994	0	0	0.825658	0.290443	POLD3;MLH3
Renin-angiotensin system	2023-02-01	0.70344	0.999994	0	0	0.825658	0.290443	PRCP;CTSG
Long-term potentiation	1967-06-01	0.704144	0.999994	0	0	0.852475	0.299025	PPP3CC;CAMK4;MAPK1;ITPR3;CALM1;PRKACB
Phosphatidylinositol signaling system	1999-09-01	0.70692	0.999994	0	0	0.866537	0.300548	INPP4B;ITPKC;IMPA2;INPP5E;ITPR3;CALM1;IP6K3;DGKH;PIK3C2B
Progesterone-mediated oocyte maturation	1999-09-01	0.70692	0.999994	0	0	0.866537	0.300548	MAD2L2;CCNB2;ADCY9;SPDYA;MAPK1;CDC25C;MAPK14;PRKACB;CDC25B
Alanine, aspartate and glutamate metabolism	1935-03-01	0.716308	0.999994	0	0	0.812651	0.271137	ALDH5A1;GFPT2;GLS
Fc epsilon RI signaling pathway	1968-06-01	0.717747	0.999994	0	0	0.838678	0.278138	IL4;FCER1G;FCER1A;MAPK1;FYN;MAPK14
AGE-RAGE signaling pathway in diabetic complications	9/100	0.718177	0.999994	0	0	0.856967	0.28369	THBD;IL1A;JUN;SMAD3;IL1B;BCL2;CCL2;MAPK1;MAPK14
DNA replication	1936-03-01	0.734259	0.999994	0	0	0.787982	0.243402	POLD3;RNASEH2C;RNASEH2B
Fc gamma R-mediated phagocytosis	1991-08-01	0.736396	0.999994	0	0	0.835139	0.255542	FCGR2A;MYO10;ARPC1B;MAPK1;AMPH;ASAP2;PLPP3;WASF3
VEGF signaling pathway	1959-05-01	0.743381	0.999994	0	0	0.802409	0.237951	PPP3CC;SH2D2A;HSPB1;MAPK1;MAPK14
Adrenergic signaling in cardiomyocytes	13/145	0.746313	0.999994	0	0	0.853056	0.249613	TPM2;CACNA2D2;ATP2B1;MAPK14;CACNG6;RPS6KA5;ADCY9;CACNB4;BCL2;MAPK1;CALM1;PRKACB;CACNG5
Glycosylphosphatidylinositol (GPI)-anchor biosynthesis	2025-02-01	0.746586	0.999994	0	0	0.753778	0.220287	PGAP1;PIGV
cGMP-PKG signaling pathway	15/166	0.746607	0.999994	0	0	0.860363	0.251412	GUCY1A1;GUCY1B1;MEF2B;IRS1;ITPR3;ATP2B1;RHOA;MYLK;ADCY9;PPP3CC;KCNMA1;GNA12;MAPK1;CALM1;MYL9
Steroid hormone biosynthesis	1960-05-01	0.756687	0.999994	0	0	0.787776	0.219636	LRTOMT;AKR1C1;CYP1B1;UGT2A1;CYP19A1
Small cell lung cancer	1993-08-01	0.75816	0.999994	0	0	0.815397	0.225751	NFKBIA;CDKN2B;CDK6;GADD45A;TRAF5;LAMA3;BCL2;ITGA6
Melanoma	1972-06-01	0.767767	0.999994	0	0	0.787673	0.208157	CDK6;GADD45A;PDGFD;PDGFC;MDM2;MAPK1
N-Glycan biosynthesis	1950-04-01	0.773777	0.999994	0	0	0.753539	0.193261	ST6GAL1;ALG9;MAN1C1;ALG10B
Biosynthesis of unsaturated fatty acids	2027-02-01	0.784223	0.999994	0	0	0.693398	0.168539	ACOT1;ELOVL7
Collecting duct acid secretion	2027-02-01	0.784223	0.999994	0	0	0.693398	0.168539	ATP6V0E1;CA2
Basal cell carcinoma	1963-05-01	0.793483	0.999994	0	0	0.746904	0.172776	BMP2;GADD45A;LEF1;TCF7;FZD6
Human papillomavirus infection	30/330	0.798438	0.999994	0	0	0.865162	0.194746	ITGB4;ITGB3;TCF7;LAMA3;FASLG;CHAD;ITGB8;MAPK1;ITGB7;PRKACB;HES4;ATP6V0E1;ATP6AP1;ITGA4;STAT2;FZD6;MX1;EIF2AK2;ISG15;CDK6;DLG3;MDM2;ITGA8;ITGA7;COL9A3;ITGA6;COL9A2;TLR3;LLGL2;ATR
Insulin secretion	1986-07-01	0.798622	0.999994	0	0	0.767546	0.172596	RIMS2;CHRM3;ADCY9;KCNMA1;ITPR3;KCNN4;PRKACB
Glioma	1975-06-01	0.800731	0.999994	0	0	0.7533	0.167406	CDK6;GADD45A;CAMK4;MDM2;MAPK1;CALM1
Butanoate metabolism	2028-02-01	0.801131	0.999994	0	0	0.666691	0.147826	ALDH5A1;BDH1
Fat digestion and absorption	1941-03-01	0.810814	0.999994	0	0	0.684109	0.143469	FABP2;PLPP3;AGPAT2
Chronic myeloid leukemia	1976-06-01	0.810878	0.999994	0	0	0.742497	0.155656	NFKBIA;SMAD3;CDK6;GADD45A;MDM2;MAPK1
Choline metabolism in cancer	1999-08-01	0.815671	0.999994	0	0	0.761378	0.155127	JUN;PDGFD;PDGFC;MAPK1;FOS;PLPP3;WASF3;DGKH
Fanconi anemia pathway	1954-04-01	0.823126	0.999994	0	0	0.693101	0.134909	FANCL;FANCC;FAN1;ATR
Cardiac muscle contraction	1978-06-01	0.82995	0.999994	0	0	0.721791	0.134535	CACNG6;CACNB4;TPM2;CACNA2D2;COX7A1;CACNG5
Citrate cycle (TCA cycle)	1930-02-01	0.83145	0.999994	0	0	0.619002	0.114258	SDHC;ACO1
Glyoxylate and dicarboxylate metabolism	1930-02-01	0.83145	0.999994	0	0	0.619002	0.114258	PCCA;ACO1
Melanogenesis	8/101	0.832321	0.999994	0	0	0.744921	0.136721	KITLG;ADCY9;TCF7;FZD6;LEF1;MAPK1;CALM1;PRKACB
Phenylalanine metabolism	2017-01-01	0.843742	0.999994	0	0	0.541727	0.0920437	MAOA
Selenocompound metabolism	2017-01-01	0.843742	0.999994	0	0	0.541727	0.0920437	MTR
Galactose metabolism	1931-02-01	0.844988	0.999994	0	0	0.597623	0.100659	HK3;GALK1
RNA polymerase	1931-02-01	0.844988	0.999994	0	0	0.597623	0.100659	POLR3E;POLR1C
Fatty acid degradation	1944-03-01	0.847129	0.999994	0	0	0.633946	0.105173	ALDH1B1;ALDH2;ACSL6
Vasopressin-regulated water reabsorption	1944-03-01	0.847129	0.999994	0	0	0.633946	0.105173	ADCY9;DCTN2;PRKACB
Glucagon signaling pathway	8/103	0.847769	0.999994	0	0	0.729157	0.120418	PRKAB2;LDHA;PPP3CC;ITPR3;PYGL;CALM1;PPARA;PRKACB
GnRH signaling pathway	1993-07-01	0.858532	0.999994	0	0	0.704794	0.107503	JUN;ADCY9;MAPK1;ITPR3;MAPK14;CALM1;PRKACB
Endometrial cancer	1958-04-01	0.863216	0.999994	0	0	0.641616	0.0943757	GADD45A;LEF1;TCF7;MAPK1
Rap1 signaling pathway	17/206	0.867123	0.999994	0	0	0.778123	0.110941	FLT1;RGS14;ITGB3;MAPK14;SIPA1L3;RHOA;RASGRP3;TIAM1;KITLG;ADCY9;MRAS;LPAR5;PDGFD;PDGFC;MAPK1;CALM1;SKAP1
Ether lipid metabolism	1947-03-01	0.877224	0.999994	0	0	0.590623	0.0773675	PLPP3;PLB1;SELENOI
SNARE interactions in vesicular transport	1934-02-01	0.87987	0.999994	0	0	0.541505	0.0693023	STX17;STX7
Metabolism of xenobiotics by cytochrome P450	1974-05-01	0.892194	0.999994	0	0	0.627446	0.0715739	CBR1;AKR1C1;CYP1B1;UGT2A1;CBR3
Tyrosine metabolism	1936-02-01	0.898932	0.999994	0	0	0.509595	0.0542965	LRTOMT;MAOA
Mineral absorption	1951-03-01	0.909116	0.999994	0	0	0.541283	0.0515749	HMOX1;ATP2B1;FTL
Other types of O-glycan biosynthesis	2022-01-01	0.90951	0.999994	0	0	0.412629	0.0391375	ST6GAL1
Protein export	2023-01-01	0.918877	0.999994	0	0	0.393851	0.0333211	SEC61B
mTOR signaling pathway	11/152	0.924584	0.999994	0	0	0.674745	0.0529074	PRR5;IRS1;STRADB;RRAGD;NPRL3;FZD6;GRB10;ULK2;MAPK1;RHOA;LAMTOR5
Vitamin digestion and absorption	2024-01-01	0.927275	0.999994	0	0	0.376706	0.0284435	PLB1
Nicotine addiction	1940-02-01	0.928883	0.999994	0	0	0.455852	0.0336295	GABRR2;GRIN3B
alpha-Linolenic acid metabolism	2025-01-01	0.934803	0.999994	0	0	0.36099	0.0243377	PLB1
Homologous recombination	1941-02-01	0.934937	0.999994	0	0	0.444138	0.0298797	POLD3;BABAM2
Renal cell carcinoma	1969-04-01	0.935697	0.999994	0	0	0.532707	0.0354058	JUN;CUL2;MAPK1;ETS1
Maturity onset diabetes of the young	2026-01-01	0.941553	0.999994	0	0	0.346531	0.0208698	PAX6
Wnt signaling pathway	11/158	0.943984	0.999994	0	0	0.646986	0.0372963	JUN;SMAD3;PPP3CC;DAAM2;TCF7;FZD6;LEF1;SOST;LGR6;PRKACB;RHOA
Lysine degradation	1959-03-01	0.951422	0.999994	0	0	0.46375	0.0230937	TMLHE;ALDH2;ALDH1B1
Ribosome biogenesis in eukaryotes	6/101	0.956769	0.999994	0	0	0.546337	0.0241446	NOP58;WDR3;NAT10;DROSHA;NOP10;UTP14C
Linoleic acid metabolism	2029-01-01	0.957892	0.999994	0	0	0.309351	0.0133083	PLB1
Pancreatic cancer	1975-04-01	0.958449	0.999994	0	0	0.487526	0.02069	SMAD3;CDK6;GADD45A;MAPK1
Protein processing in endoplasmic reticulum	11/165	0.960992	0.999994	0	0	0.617335	0.0245636	PPP1R15A;XBP1;HSPH1;SAR1B;CAPN2;BCL2;MAN1C1;EIF2AK2;HSPA2;SEC61B;HSPA1B
Viral carcinogenesis	14/201	0.961287	0.999994	0	0	0.646788	0.0255367	JUN;CDKN2B;EGR3;HPN;EIF2AK2;RHOA;NFKBIA;CDK6;CHEK1;TRAF5;MDM2;MAPK1;PRKACB;YWHAH
Hedgehog signaling pathway	1947-02-01	0.96216	0.999994	0	0	0.384791	0.014843	BCL2;PRKACB
Nucleotide excision repair	1947-02-01	0.96216	0.999994	0	0	0.384791	0.014843	POLD3;ERCC8
Notch signaling pathway	1948-02-01	0.965471	0.999994	0	0	0.376405	0.0132267	PTCRA;APH1B
Alcoholism	12/180	0.966506	0.999994	0	0	0.617148	0.0210248	GNG10;GRIN3B;GNGT2;GNG5;MAOA;GNB2;CAMK4;MAPK1;CALM1;SLC29A1;GNG11;CAMKK2
Mitophagy	1965-03-01	0.970182	0.999994	0	0	0.41873	0.0126756	JUN;MRAS;OPTN
AMPK signaling pathway	7/120	0.970671	0.999994	0	0	0.535581	0.0159431	PFKFB2;PRKAB2;EEF2K;IRS1;STRADB;PPARG;CAMKK2
Non-small cell lung cancer	1966-03-01	0.972548	0.999994	0	0	0.41206	0.0114701	CDK6;GADD45A;MAPK1
Spliceosome	8/134	0.972653	0.999994	0	0	0.548806	0.015217	TCERG1;LSM6;NCBP2;THOC1;HSPA2;WBP11;SRSF8;HSPA1B
Drug metabolism	6/108	0.972755	0.999994	0	0	0.508644	0.0140502	CDA;MAOA;CMPK1;UGT2A1;MPO;UCKL1
Base excision repair	1933-01-01	0.972807	0.999994	0	0	0.270622	0.00746105	POLD3
Retinol metabolism	1967-03-01	0.974735	0.999994	0	0	0.405599	0.0103791	DHRS9;UGT2A1;DHRS3
Gastric cancer	9/149	0.976133	0.999994	0	0	0.555499	0.0134189	CDKN2B;ABCB1;SMAD3;GADD45A;TCF7;FZD6;LEF1;BCL2;MAPK1
Thyroid hormone signaling pathway	6/116	0.984258	0.999994	0	0	0.47144	0.00748065	PFKFB2;TBC1D4;ITGB3;MDM2;MAPK1;PRKACB
Thyroid hormone synthesis	1974-03-01	0.985999	0.999994	0	0	0.365467	0.00515303	ADCY9;ITPR3;PRKACB
mRNA surveillance pathway	1991-04-01	0.98788	0.999994	0	0	0.39751	0.00484734	NCBP2;UPF3A;GSPT2;GSPT1
Breast cancer	8/147	0.987964	0.999994	0	0	0.497115	0.00601971	JUN;CDK6;GADD45A;TCF7;FZD6;LEF1;MAPK1;FOS
Synaptic vesicle cycle	1978-03-01	0.990073	0.999994	0	0	0.345898	0.00345094	DNM3;ATP6V0E1;SLC1A3
Carbohydrate digestion and absorption	1944-01-01	0.991832	0.999994	0	0	0.201269	0.00165062	HK3
Hepatocellular carcinoma	9/168	0.99267	0.999994	0	0	0.488596	0.00359451	SMAD3;CDK6;SMARCD3;GADD45A;TCF7;FZD6;LEF1;HMOX1;MAPK1
Basal transcription factors	1945-01-01	0.992679	0.999994	0	0	0.196684	0.0014453	TAF9B
Proteasome	1945-01-01	0.992679	0.999994	0	0	0.196684	0.0014453	PSME2
Chemical carcinogenesis	1982-03-01	0.992991	0.999994	0	0	0.328311	0.00230926	CBR1;CYP1B1;UGT2A1
Aminoacyl-tRNA biosynthesis	1966-02-01	0.99365	0.999994	0	0	0.270269	0.00172172	AARS2;QRSL1
MicroRNAs in cancer	19/299	0.99411	0.999994	0	0	0.584585	0.00345357	DNMT1;SLC45A3;ABCB1;BMPR2;IRS1;ITGB3;CDC25C;SLC7A1;MMP9;RHOA;GLS;CDC25B;RPS6KA5;CDK6;MDM2;BCL2;CYP1B1;HMOX1;MAPK1
ErbB signaling pathway	1985-03-01	0.994615	0.999994	0	0	0.316246	0.00170757	JUN;MAPK1;CBLB
Oxidative phosphorylation	6/133	0.995392	0.999994	0	0	0.407944	0.00188406	NDUFA9;ATP6V0E1;ATP6AP1;NDUFA5;SDHC;COX7A1
RNA transport	8/165	0.996419	0.999994	0	0	0.439676	0.00157714	NUP93;NUP205;NCBP2;EIF3J;THOC1;UPF3A;NUP160;EIF3B
Parkinson disease	6/142	0.997665	0.999994	0	0	0.380755	0.00089	NDUFA9;NDUFA5;SDHC;PRKACB;COX7A1;SNCA
Huntington disease	9/193	0.998643	0.999994	0	0	0.421617	0.000572	NDUFA9;DCTN2;NDUFA5;PPARG;SDHC;IFT57;SOD2;COX7A1;BBC3
Thermogenesis	11/231	0.99931	0.999994	0	0	0.43053	0.000297	NDUFA9;PRKAB2;ADCY9;SMARCD3;NDUFA5;ACSL6;PPARG;SDHC;MAPK14;PRKACB;COX7A1
Olfactory transduction	18/444	0.999994	0.999994	0	0	0.360824	2.01e-06	OR4D2;OR4D1;OR2D2;OR51B2;OR2G2;OR14I1;OR5P2;OR2W3;OR51Q1;OR4K14;OR4F29;OR10A4;CALM1;PRKACB;OR8D1;OR13C5;OR4C3;OR4F6
