# Supplementary material for: Inflammatory signature in acute-on-chronic liver failure includes increased expression of granulocyte genes ELANE, MPO and CD177
Source: Sci Rep. 2021 Sep 22;11:18849. doi: 10.1038/s41598-021-98086-6 (PMC8458283; doi:10.1038/s41598-021-98086-6)
Supplement: Supplementary file 16 — Supplementary Information 16. [file 41598_2021_98086_MOESM16_ESM.xls]

## Sheet: Supplementary Table 9_ ACLF vs 
Term	Overlap	P-value	Adjusted P-value	Old P-value	Old Adjusted P-value	Odds Ratio	Combined Score	Genes
Hematopoietic cell lineage	42/97	1.27e-10	3.87e-08	0	0	4.08442	93.0799	CSF1R;CSF3R;ITGAM;FLT3;ITGB3;IL5RA;CD3G;CD1C;CD3E;CSF2RA;CD3D;HLA-DMA;HLA-DMB;CD19;HLA-DOA;HLA-DQA2;HLA-DQA1;CD55;HLA-DPA1;HLA-DRB5;IL4R;CR1;ITGA4;IL1R1;GP1BB;IL1R2;FLT3LG;IL4;CD2;GP9;CD8B;CD8A;CD5;IL2RA;HLA-DPB1;HLA-DRA;ITGA6;IL7R;CD24;MS4A1;HLA-DRB1;CD22
Inflammatory bowel disease (IBD)	29/65	4.03e-08	6.14e-06	0	0	4.2957	73.1436	RORC;RORA;GATA3;HLA-DMA;IL18RAP;HLA-DMB;TBX21;STAT4;IL12B;HLA-DOA;HLA-DQA2;HLA-DQA1;HLA-DPA1;IL12RB2;HLA-DRB5;IL4R;SMAD3;TGFB3;IFNGR2;IL4;MAF;IFNG;IL23A;HLA-DPB1;HLA-DRA;TLR5;IL18R1;HLA-DRB1;TLR2
Th1 and Th2 cell differentiation	35/92	2.2e-07	2.24e-05	0	0	3.27655	50.2247	MAML1;CD3G;GATA3;CD3E;CD3D;HLA-DMA;PPP3CC;HLA-DMB;TBX21;STAT4;IL12B;MAPK1;PLCG1;HLA-DOA;JAK2;HLA-DQA2;HLA-DQA1;HLA-DPA1;IL12RB2;HLA-DRB5;IL4R;IFNGR2;MAPK14;RUNX3;IL4;ZAP70;MAF;IFNG;IL2RA;IL2RB;HLA-DPB1;HLA-DRA;PRKCQ;CD247;HLA-DRB1
Th17 cell differentiation	37/107	1.58e-06	0.00012	0	0	2.82011	37.6743	HSP90AB1;RORC;RORA;CD3G;AHR;GATA3;CD3E;CD3D;IL27RA;HLA-DMA;PPP3CC;HLA-DMB;TBX21;MAPK1;PLCG1;HLA-DOA;JAK2;HLA-DQA2;HLA-DQA1;HLA-DPA1;HLA-DRB5;IL4R;SMAD3;IL1R1;IFNGR2;MAPK14;IL4;ZAP70;IFNG;IL23A;IL2RA;IL2RB;HLA-DPB1;HLA-DRA;PRKCQ;CD247;HLA-DRB1
Allograft rejection	18/38	5.3e-06	0.000323	0	0	4.78718	58.1563	HLA-DRB5;PRF1;GZMB;FASLG;IL4;HLA-DMA;HLA-DMB;CD40LG;IFNG;CD28;HLA-DPB1;IL12B;HLA-DRA;HLA-DOA;HLA-DQA2;HLA-DQA1;HLA-DRB1;HLA-DPA1
Graft-versus-host disease	17/41	8.09e-05	0.00411091	0	0	3.7656	35.482	HLA-DRB5;PRF1;GZMB;FASLG;HLA-DMA;HLA-DMB;IFNG;CD28;HLA-DPB1;HLA-DRA;KLRD1;KLRC1;HLA-DOA;HLA-DQA2;HLA-DQA1;HLA-DRB1;HLA-DPA1
Asthma	14/31	0.000114	0.00494662	0	0	4.37567	39.7462	HLA-DRB5;FCER1G;IL4;HLA-DMA;HLA-DMB;CD40LG;HLA-DPB1;FCER1A;HLA-DRA;HLA-DOA;HLA-DQA2;HLA-DQA1;HLA-DRB1;HLA-DPA1
Type I diabetes mellitus	17/43	0.000163	0.00623205	0	0	3.47552	30.3028	HLA-DRB5;PRF1;GZMB;FASLG;HLA-DMA;HLA-DMB;IFNG;CD28;HLA-DPB1;IL12B;CPE;HLA-DRA;HLA-DOA;HLA-DQA2;HLA-DQA1;HLA-DRB1;HLA-DPA1
Intestinal immune network for IgA production	18/48	0.000233	0.00790076	0	0	3.18955	26.6771	HLA-DRB5;ITGA4;IL4;HLA-DMA;HLA-DMB;CD40LG;CD28;HLA-DPB1;HLA-DRA;ITGB7;ICOS;HLA-DOA;HLA-DQA2;MAP3K14;CCL28;HLA-DQA1;HLA-DRB1;HLA-DPA1
Leishmaniasis	24/74	0.000314	0.00958236	0	0	2.55345	20.595	HLA-DRB5;ITGAM;CR1;ITGA4;TGFB3;IFNGR2;NCF4;CYBA;MAPK14;IL4;HLA-DMA;HLA-DMB;IFNG;HLA-DPB1;IL12B;MAPK1;HLA-DRA;HLA-DOA;JAK2;HLA-DQA2;HLA-DQA1;HLA-DRB1;HLA-DPA1;TLR2
Valine, leucine and isoleucine degradation	17/48	0.000745	0.0206696	0	0	2.91409	20.9858	MCCC2;ECHS1;BCKDHB;MCCC1;ACADSB;AACS;IL4I1;ALDH6A1;ALDH2;PCCA;OXCT1;IVD;DBT;HADH;ACAA1;BCAT1;BCAT2
Pyrimidine metabolism	19/57	0.000881	0.0222273	0	0	2.65754	18.6951	CDA;ENTPD1;DTYMK;RRM1;ENTPD6;CAD;NME2;CTPS1;UPB1;NME1;TYMP;DHODH;DCTD;NT5C3B;NT5E;CMPK1;CMPK2;NT5M;ENPP3
Cell adhesion molecules (CAMs)	38/145	0.000959	0.0222273	0	0	1.89121	13.1435	ITGAM;SELPLG;ICAM2;PTPRM;VSIR;SPN;HLA-DMA;ALCAM;HLA-DMB;CTLA4;ITGB8;ITGB7;NCAM1;CD58;HLA-DOA;ICOS;TIGIT;HLA-DQA2;CD99;HLA-DQA1;HLA-DPA1;JAM3;HLA-DRB5;ITGA4;CLDN11;CD2;CLDN5;CD40LG;CD8B;CD6;CD8A;CD28;HLA-DPB1;HLA-DRA;ITGA6;NECTIN3;HLA-DRB1;CD22
Primary immunodeficiency	14/37	0.00102027	0.0222273	0	0	3.23303	22.2681	CIITA;CD3E;CD3D;UNG;ZAP70;CD40LG;CD8B;CD8A;CD19;RFXAP;BLNK;ICOS;IL7R;ADA
Toxoplasmosis	31/113	0.00122091	0.0248251	0	0	2.01173	13.495	CIITA;LY96;HLA-DMA;HLA-DMB;ALOX5;AKT3;IL12B;MAPK1;HLA-DOA;CCR5;JAK2;HLA-DQA2;HLA-DQA1;MAP2K6;HLA-DPA1;HSPA8;HLA-DRB5;TGFB3;IFNGR2;MAPK14;IRGM;CD40LG;IFNG;BCL2;HLA-DPB1;HLA-DRA;CYCS;ITGA6;HLA-DRB1;TLR2;HSPA1A
Rheumatoid arthritis	26/91	0.00155346	0.0296129	0	0	2.12732	13.758	CCL3L3;HLA-DMA;HLA-DMB;CCL5;CTLA4;ATP6V1E1;HLA-DOA;ATP6V0E2;HLA-DQA2;HLA-DQA1;ATP6V1C1;HLA-DPA1;HLA-DRB5;ATP6V0E1;ATP6AP1;TGFB3;CCL20;IFNG;IL23A;CD28;HLA-DPB1;HLA-DRA;ATP6V0D1;ATP6V0C;HLA-DRB1;TLR2
T cell receptor signaling pathway	28/101	0.00173	0.0310382	0	0	2.04022	12.9751	ITK;CBLB;CD3G;CD3E;RASGRP1;CD3D;MALT1;PPP3CC;GRAP2;AKT3;CTLA4;MAPK1;FYN;PLCG1;ICOS;MAPK14;RHOA;IL4;ZAP70;CD40LG;CD8B;IFNG;CD8A;CDK4;CD28;PRKCQ;CD247;MAP3K14
Autoimmune thyroid disease	17/53	0.0025777	0.0436777	0	0	2.50861	14.9534	HLA-DRB5;PRF1;GZMB;FASLG;IL4;HLA-DMA;HLA-DMB;CD40LG;CD28;HLA-DPB1;CTLA4;HLA-DRA;HLA-DOA;HLA-DQA2;HLA-DQA1;HLA-DRB1;HLA-DPA1
Antigen processing and presentation	22/77	0.00343762	0.0551048	0	0	2.1259	12.0602	HSPA8;CIITA;HLA-DRB5;HSP90AB1;KLRC3;KLRC4;HLA-DMA;HLA-DMB;IFNG;CD8B;CD8A;RFXAP;HLA-DPB1;HLA-DRA;KLRD1;KLRC1;HLA-DOA;HLA-DQA2;HLA-DQA1;HLA-DRB1;HLA-DPA1;HSPA1A
Viral myocarditis	18/59	0.00361343	0.0551048	0	0	2.33229	13.1147	HLA-DRB5;PRF1;HLA-DMA;HLA-DMB;CD40LG;SGCB;RAC2;CD28;HLA-DPB1;HLA-DRA;CYCS;FYN;HLA-DOA;HLA-DQA2;HLA-DQA1;CD55;HLA-DRB1;HLA-DPA1
Fatty acid elongation	2027-10-01	0.00627905	0.0911957	0	0	3.12153	15.8278	ECHS1;THEM5;THEM4;ACOT1;ELOVL7;PPT2;HACD3;HADH;HACD2;ACOT4
Ribosome biogenesis in eukaryotes	26/101	0.00724312	0.100416	0	0	1.84258	9.07969	POP5;NVL;WDR3;HEATR1;SPATA5;WDR43;FBL;NOB1;DROSHA;MDN1;NOP56;WDR36;NOP58;UTP6;UTP4;IMP3;EFL1;RPP40;WDR75;GTPBP4;GNL3;LSG1;SBDS;NHP2;MPHOSPH10;NOP10
Cysteine and methionine metabolism	14/47	0.0120891	0.160312	0	0	2.25199	9.94353	DNMT1;GSS;GOT2;MRI1;MTR;IL4I1;LDHB;LDHA;MTAP;GCLC;CBS;BCAT1;ENOPH1;BCAT2
Herpes simplex virus 1 infection	96/492	0.0169463	0.21536	0	0	1.29254	5.27058	ZNF177;ZNF175;ZNF571;ZNF251;ITGB3;CGAS;FASLG;ZFP82;ZFP30;ZNF529;ZNF528;ZNF84;AKT3;ZNF404;IL12B;ZNF205;ZNF689;ZNF248;ZNF567;ZNF600;JAK2;HLA-DOA;HLA-DPA1;ZNF320;ZFP1;IFNGR2;ZNF10;HCFC2;ZNF57;ZNF14;ZFP90;IFNG;OAS2;OAS3;TRAF5;ZNF879;ZNF559;SRSF6;SRSF7;ZNF234;SRSF8;ZNF432;TLR3;TLR2;ZNF551;ZNF793;ZNF230;ZNF195;ZNF23;ZNF26;SOCS3;HLA-DMA;HLA-DMB;CCL5;ZNF549;ZNF548;ZNF746;ZNF823;ZNF286B;ZNF304;ZNF347;ZNF5…
RNA degradation	20/79	0.0203846	0.248692	0	0	1.80004	7.0075	HSPA9;TTC37;PNPT1;PABPC4;DIS3L;ENO1;TENT4A;ENO2;LSM4;PAN2;EXOSC5;EXOSC4;LSM6;EXOSC9;EXOSC8;NUDT16;CNOT9;PFKP;DCP1B;MPHOSPH6
Tuberculosis	39/179	0.0225391	0.264401	0	0	1.48101	5.61674	CIITA;CEBPB;CAMK2D;ITGAM;MALT1;HLA-DMA;PPP3CC;HLA-DMB;CASP10;AKT3;IL12B;MAPK1;FADD;HLA-DOA;JAK2;HLA-DQA2;HLA-DQA1;HLA-DPA1;HSPA9;HLA-DRB5;FCER1G;CR1;ATP6AP1;TGFB3;IFNGR2;MAPK14;RHOA;IFNG;IL23A;RFXAP;BCL2;HLA-DPB1;HLA-DRA;CYCS;CLEC4E;ATP6V0D1;ATP6V0C;HLA-DRB1;TLR2
Purine metabolism	29/129	0.0305033	0.344574	0	0	1.54056	5.37642	GUCY1B1;GMPR2;GMPS;ADK;FHIT;PFAS;GUCY2F;PAPSS1;NT5E;ATIC;NT5M;ENPP3;NUDT16;PDE8A;PGM1;ENTPD1;GUCY1A1;RRM1;PDE6H;PKLR;ENTPD6;NME2;NME1;APRT;NT5C3B;ADCY9;IMPDH1;IMPDH2;ADA
Cytokine-cytokine receptor interaction	59/294	0.0317428	0.34527	0	0	1.33568	4.60821	CSF3R;BMPR2;MPL;IL5RA;IL27;FASLG;PRL;IL27RA;CXCL16;IL18RAP;IL12B;CCR7;CCR5;TNFRSF4;PF4V1;ACVR1;IL4R;IL1R1;IL1R2;IFNGR2;LIFR;OSMR;IFNG;IL23A;XCL1;TNFRSF25;CSF1R;CCL3L3;CXCR5;CXCR6;ACVR1B;CSF2RA;IL1RL1;IL1RL2;ACVR1C;CXCR3;CCL5;IL12RB2;IL32;GDF11;CCL20;TGFB3;TNFRSF10C;INHBB;PPBP;ACVR2B;IFNW1;IL4;CD40LG;CLCF1;IL2RA;IL2RB;TNFSF9;CD27;IL7R;CCL28;IL18R1;PF4;BMPR1A
Glycolysis / Gluconeogenesis	17/68	0.034542	0.34527	0	0	1.7692	5.95438	TPI1;PKLR;ENO1;ENO2;ADH5;HK3;LDHB;LDHA;ALDH2;HKDC1;ALDH3B1;PGK1;DLAT;ACSS1;GAPDH;PGM1;PFKP
Staphylococcus aureus infection	17/68	0.034542	0.34527	0	0	1.7692	5.95438	C1QB;HLA-DRB5;ITGAM;SELPLG;FPR1;FPR2;HLA-DMA;HLA-DMB;C3AR1;HLA-DPB1;HLA-DRA;HLA-DOA;HLA-DQA2;HLA-DQA1;HLA-DRB1;HLA-DPA1;C1QC
Epstein-Barr virus infection	42/201	0.035093	0.34527	0	0	1.40409	4.70334	CD3G;CD3E;CD3D;HLA-DMA;CCND3;HLA-DMB;CCND2;MYC;CD19;AKT3;BLNK;FADD;CD58;HLA-DOA;HLA-DQA2;HLA-DQA1;HLA-DPA1;MAP2K6;ENTPD1;HLA-DRB5;GADD45A;STAT2;ISG15;MAPK14;RUNX3;SAP30;CCNA1;CDK6;CDK4;OAS2;NEDD4;OAS3;TRAF5;HLA-DPB1;BCL2;HLA-DRA;CYCS;VIM;CD247;MAP3K14;HLA-DRB1;TLR2
Influenza A	36/171	0.0436245	0.409966	0	0	1.41679	4.43757	CIITA;FASLG;FURIN;SOCS3;HLA-DMA;HLA-DMB;CCL5;AKT3;IL12B;MAPK1;HLA-DOA;JAK2;HLA-DQA2;RAE1;HLA-DQA1;AGFG1;MAP2K6;HLA-DPA1;HSPA8;HLA-DRB5;RSAD2;IFNGR2;STAT2;EIF2AK3;PRKCA;MAPK14;IFNG;OAS2;OAS3;HLA-DPB1;HLA-DRA;CYCS;TLR7;HLA-DRB1;TLR3;HSPA1A
ABC transporters	1945-12-01	0.044357	0.409966	0	0	1.92905	6.00994	ABCA1;ABCC3;ABCC4;ABCD2;ABCB1;ABCC2;ABCB10;ABCB7;ABCB4;ABCA3;ABCC11;ABCG1
Phosphonate and phosphinate metabolism	2021-06-03	0.0549669	0.493085	0	0	5.29931	15.3734	PCYT1A;CHPT1;SELENOI
Renin-angiotensin system	2023-07-01	0.0602704	0.525213	0	0	2.31958	6.5155	CTSA;CPA3;MAS1;KLK1;PREP;PRCP;THOP1
Fructose and mannose metabolism	1933-09-01	0.0670611	0.559709	0	0	1.98852	5.37328	PFKFB2;HK3;TPI1;FPGT;ENOSF1;HKDC1;MPI;AKR1B1;PFKP
Pantothenate and CoA biosynthesis	2019-06-01	0.0678991	0.559709	0	0	2.44669	6.58095	VNN1;VNN2;ENPP3;BCAT1;UPB1;BCAT2
Transcriptional misregulation in cancer	37/186	0.0833645	0.660163	0	0	1.31864	3.2762	CSF1R;CEBPB;SPI1;SLC45A3;ITGAM;KMT2A;HPGD;FLT3;MLLT1;BMI1;MLLT3;HOXA9;FUT8;CCND2;MYC;ITGB7;PTCRA;SMAD1;MEF2C;CDKN2C;BCL11B;GADD45A;IL1R2;IGFBP3;TFE3;GZMB;MMP9;PBX1;PTK2;MLF1;CCNA1;MEIS1;MAF;BCL6;IL2RB;PPARG;TCF3
One carbon pool by folate	2020-06-01	0.0844714	0.660163	0	0	2.27179	5.61438	ATIC;MTHFD1L;MTHFD1;SHMT2;MTHFS;MTR
Legionellosis	13/55	0.0868387	0.660163	0	0	1.64163	4.01166	HSPA8;ITGAM;CR1;SAR1B;NLRC4;EEF1G;EEF1A2;IL12B;CYCS;TLR5;NAIP;TLR2;HSPA1A
Vibrio cholerae infection	1950-12-01	0.0887432	0.660163	0	0	1.67473	4.05622	TJP1;ATP6V0E1;ADCY9;ATP6AP1;PRKCA;PLCG1;ATP6V1E1;ATP6V0D1;ATP6V0E2;PRKACB;ATP6V0C;ATP6V1C1
Prion diseases	1935-09-01	0.0918933	0.66732	0	0	1.83534	4.38118	C1QB;PRNP;CCL5;MAPK1;NCAM1;FYN;PRKACB;HSPA1A;C1QC
RNA polymerase	1931-08-01	0.106728	0.747922	0	0	1.84395	4.12579	POLR1A;POLR1B;TWISTNB;POLR3E;POLR1C;POLR1E;POLR3H;POLR2H
Human T-cell leukemia virus 1 infection	42/219	0.107897	0.747922	0	0	1.25994	2.80535	SPI1;CD3G;CD3E;CD3D;ETS1;ETS2;HLA-DMA;CCND3;CDC23;PPP3CC;HLA-DMB;CCND2;MYC;AKT3;TSPO;MAPK1;BUB3;HLA-DOA;PRKACB;HLA-DQA2;HLA-DQA1;HLA-DPA1;EGR2;HLA-DRB5;CDKN2B;CDKN2C;SMAD3;IL1R1;TGFB3;IL1R2;CCNA1;KAT2A;ADCY9;CDK4;IL2RA;IL2RB;HLA-DPB1;HLA-DRA;TCF3;MAP3K14;HLA-DRB1;ATR
TGF-beta signaling pathway	19/90	0.114492	0.774777	0	0	1.41955	3.07651	ACVR1;SMAD1;LEFTY1;CDKN2B;BMPR2;SMAD3;TGFB3;INHBB;ACVR1B;LTBP1;ACVR2B;RHOA;ACVR1C;PPP2R1B;IFNG;MYC;MAPK1;E2F5;BMPR1A
Phenylalanine metabolism	2017-05-01	0.119421	0.774777	0	0	2.20825	4.69277	IL4I1;MAOA;ALDH3B1;GOT2;HPD
Platelet activation	25/124	0.120031	0.774777	0	0	1.33986	2.84051	GUCY1B1;ITGB3;ITPR3;RASGRP1;MYL12A;MYLK;MYL12B;PTGS1;AKT3;MAPK1;FYN;PRKACB;P2RY12;GUCY1A1;PTGIR;FCER1G;GP1BB;F2R;GP6;MAPK14;RHOA;VAMP8;GP9;ADCY9;P2RX1
Propanoate metabolism	1932-08-01	0.123499	0.774777	0	0	1.76701	3.69575	LDHB;LDHA;ALDH6A1;ECHS1;PCCA;DBT;BCKDHB;ACSS1
Collecting duct acid secretion	2027-07-01	0.124472	0.774777	0	0	1.85522	3.86567	ATP6V0E1;CA2;ATP6V0E2;ATP6V1E1;ATP6V0D1;ATP6V0C;ATP6V1C1
Chagas disease (American trypanosomiasis)	21/103	0.132841	0.810328	0	0	1.35847	2.74221	C1QB;SMAD3;TGFB3;CCL3L3;IFNGR2;FASLG;CD3G;CFLAR;CD3E;MAPK14;CD3D;PPP2R1B;IFNG;CCL5;AKT3;IL12B;MAPK1;FADD;CD247;TLR2;C1QC
Fatty acid biosynthesis	2013-04-01	0.13853	0.828465	0	0	2.35515	4.65535	OLAH;ACSL1;ACSL6;ACSBG1
Arginine and proline metabolism	1949-11-01	0.144372	0.835725	0	0	1.53469	2.97017	GATM;ALDH2;ARG1;MAOA;SMOX;ODC1;CARNS1;GOT2;LAP3;ALDH18A1;AGMAT
Osteoclast differentiation	25/127	0.146414	0.835725	0	0	1.30022	2.49813	LILRA6;CSF1R;SPI1;ITGB3;NCF4;LILRA5;SOCS3;PPP3CC;AKT3;BLNK;MAPK1;FYN;MAP2K6;IL1R1;IFNGR2;STAT2;CYBA;MAPK14;LILRB3;OSCAR;TYROBP;IFNG;CAMK4;PPARG;MAP3K14
Fatty acid degradation	1944-10-01	0.149914	0.835725	0	0	1.55919	2.95886	ECHS1;ALDH2;ACSL1;ECI2;ACSL6;ACSBG1;HADH;ACAA1;ACADSB;ADH5
JAK-STAT signaling pathway	31/162	0.151921	0.835725	0	0	1.25557	2.36599	CSF3R;MPL;IL5RA;PRL;CSF2RA;IL27RA;SOCS2;SOCS3;CCND3;CCND2;MYC;AKT3;STAT4;IL12B;JAK2;IL12RB2;IL4R;EGF;IFNGR2;STAT2;LIFR;OSMR;PIAS2;IFNW1;IL4;IFNG;IL23A;IL2RA;IL2RB;BCL2;IL7R
Pathogenic Escherichia coli infection	1955-12-01	0.153445	0.835725	0	0	1.47955	2.7733	TUBB2A;TUBA3C;CTTN;NCL;TUBB1;LY96;PRKCA;FYN;ARPC5;TLR5;RHOA;TUBA4A
Cholesterol metabolism	1950-11-01	0.160063	0.841511	0	0	1.49525	2.73957	ABCA1;LRPAP1;LIPC;NCEH1;OSBPL5;VAPA;SORT1;PCSK9;TSPO;LDLRAP1;LIPA
Arrhythmogenic right ventricular cardiomyopathy (ARVC)	15/72	0.160625	0.841511	0	0	1.39535	2.55166	DSP;ITGB5;ITGA4;ITGB3;LEF1;TCF7;CACNA2D2;CACNG6;CACNB4;SGCB;ITGB8;ITGA7;ITGB7;ITGA6;DSC2
Phagosome	29/152	0.165456	0.841511	0	0	1.25076	2.25018	ITGAM;ITGB5;ITGB3;NCF4;HLA-DMA;TUBA3C;HLA-DMB;TUBB1;ATP6V1E1;HLA-DOA;ATP6V0E2;HLA-DQA2;ATP6V1C1;HLA-DQA1;HLA-DPA1;HLA-DRB5;ATP6V0E1;ATP6AP1;STX7;M6PR;CYBA;TUBA4A;TUBB2A;HLA-DPB1;HLA-DRA;ATP6V0D1;ATP6V0C;HLA-DRB1;TLR2
Axon guidance	34/181	0.165543	0.841511	0	0	1.22718	2.20712	CAMK2D;BMPR2;NTN4;PARD6G;MYL12A;MYL12B;EFNB2;EFNB1;ABLIM1;RGS3;PPP3CC;ABLIM3;DPYSL2;RAC2;PLXNA1;MAPK1;FYN;PLCG1;EPHB2;PLXNA3;SEMA6B;EPHA4;FZD3;TRPC1;LIMK2;PRKCA;PTK2;RHOA;EFNA1;FES;PARD3;PLXNB2;EPHA1;MYL9
Neomycin, kanamycin and gentamicin biosynthesis	2021-05-02	0.181295	0.871189	0	0	3.53176	6.03093	HK3;HKDC1
Phenylalanine, tyrosine and tryptophan biosynthesis	2021-05-02	0.181295	0.871189	0	0	3.53176	6.03093	IL4I1;GOT2
Epithelial cell signaling in Helicobacter pylori infection	14/68	0.182675	0.871189	0	0	1.37449	2.3367	ATP6V0E1;ATP6AP1;NOD1;MAPK14;TJP1;CCL5;PLCG1;ATP6V1E1;ATP6V0D1;ATP6V0E2;ATP6V0C;MAP3K14;ATP6V1C1;JAM3
Type II diabetes mellitus	1946-10-01	0.184838	0.871189	0	0	1.47239	2.4858	SOCS2;HK3;SOCS3;PKLR;IRS1;HKDC1;PRKCD;MAPK1;IRS2;CACNA1E
Natural killer cell mediated cytotoxicity	25/131	0.186348	0.871189	0	0	1.25085	2.10161	PRF1;ICAM2;FASLG;KLRK1;PPP3CC;RAC2;MAPK1;FYN;PLCG1;KLRC1;FCER1G;KLRC3;IFNGR2;SH2D1A;SH2D1B;GZMB;PRKCA;ZAP70;NCR3;TYROBP;IFNG;KLRD1;CD247;ULBP1;CD244
Nicotinate and nicotinamide metabolism	1930-07-01	0.188519	0.871189	0	0	1.61295	2.69129	NT5C3B;BST1;NT5E;NT5M;NMNAT3;ENPP3;NMNAT2
Chemokine signaling pathway	35/190	0.192901	0.878133	0	0	1.19788	1.9712	ITK;CCL3L3;CXCR5;ARRB1;ARRB2;CXCR6;CXCL16;GNG10;GNGT2;GNG5;CXCR3;CCL5;AKT3;RAC2;MAPK1;CCR7;CCR5;JAK2;PRKACB;PF4V1;CCL20;STAT2;PRKCD;PPBP;GNG11;PTK2;RHOA;FGR;TIAM1;ADCY9;PARD3;XCL1;GNB5;CCL28;PF4
Starch and sucrose metabolism	1936-08-01	0.202757	0.909424	0	0	1.51422	2.41632	PYGB;HK3;MGAM;HKDC1;PYGL;ENPP3;GYG1;PGM1
Mucin type O-glycan biosynthesis	1931-07-01	0.212375	0.92535	0	0	1.54565	2.39483	GALNT12;GALNT11;GALNT6;ST6GALNAC1;GALNT14;GALNT2;GCNT3
beta-Alanine metabolism	1931-07-01	0.212375	0.92535	0	0	1.54565	2.39483	ALDH6A1;ECHS1;ALDH2;SMOX;ALDH3B1;CARNS1;UPB1
Folate biosynthesis	2026-06-01	0.222326	0.931448	0	0	1.58969	2.39027	QDPR;MOCS2;AKR1B1;GGH;ALPL;GPHN
Amino sugar and nucleotide sugar metabolism	1948-10-01	0.223044	0.931448	0	0	1.39473	2.09263	CYB5R2;HK3;UGDH;GNPDA2;UXS1;FPGT;HKDC1;MPI;GNPNAT1;PGM1
MAPK signaling pathway	52/295	0.225911	0.931448	0	0	1.13535	1.68897	FLT3;HSPB1;FASLG;ARRB1;ARRB2;ECSIT;RPS6KA4;RPS6KA5;PPP3CC;FGF8;MYC;AKT3;RAC2;PRKACB;MAP4K1;DUSP5;MEF2C;IL1R1;DUSP1;HGF;CACNA2D2;FLT3LG;RRAS2;PRKCA;CDC25B;CACNB4;CSF1R;CACNA1E;RASGRP1;RASGRP3;CACNG6;PDGFD;MKNK1;PDGFC;GNA12;MAP3K20;MAPK1;MAP2K5;MAP2K6;HSPA8;GADD45A;TGFB3;EGF;VEGFC;MAPK14;EFNA1;NR4A1;PPP5C;FGFR4;MAP3K13;MAP3K14;HSPA1A
Gap junction	17/88	0.225991	0.931448	0	0	1.26932	1.88781	GUCY1A1;GUCY1B1;EGF;CSNK1D;PRKCA;ITPR3;TUBA4A;TJP1;TUBB2A;ADCY9;TUBA3C;PDGFD;TUBB1;PDGFC;MAPK1;PRKACB;MAP2K5
B cell receptor signaling pathway	14/71	0.229551	0.933506	0	0	1.30192	1.91594	IFITM1;CD72;CD81;LILRB3;MALT1;RASGRP3;CD79B;PPP3CC;CD19;AKT3;BLNK;RAC2;MAPK1;CD22
Cell cycle	23/124	0.240357	0.950472	0	0	1.20735	1.72123	CDKN2D;CDKN2B;SMAD3;CDKN2C;TGFB3;GADD45A;PKMYT1;SMC1A;CDC14B;CDC25B;ORC5;CCNA1;CCND3;WEE1;CDC23;CCND2;CDK6;CDK4;MYC;MCM3;BUB3;E2F5;ATR
Adherens junction	14/72	0.246188	0.950472	0	0	1.27939	1.79328	SMAD3;LEF1;TCF7;PTPRM;RHOA;TJP1;FER;PARD3;RAC2;MAPK1;FYN;ACP1;NECTIN3;WASF3
Bile secretion	14/72	0.246188	0.950472	0	0	1.27939	1.79328	ABCC3;ABCC4;ABCC2;ABCB1;ABCB4;AQP9;SLC51A;SLC4A4;ADCY9;NCEH1;CA2;PRKACB;SLC22A7;SLC27A5
p53 signaling pathway	14/72	0.246188	0.950472	0	0	1.27939	1.79328	CD82;GADD45A;GORAB;IGFBP3;EI24;PIDD1;CCND3;CCND2;CDK6;TP53I3;CDK4;BCL2;CYCS;ATR
Biosynthesis of unsaturated fatty acids	2027-06-01	0.250284	0.954208	0	0	1.5139	2.09699	ACOT1;ELOVL7;HACD3;ACAA1;HACD2;ACOT4
PI3K-Akt signaling pathway	61/354	0.262473	0.98364	0	0	1.10443	1.47729	CSF3R;HSP90AB1;ITGB5;IRS1;FLT3;ITGB3;FASLG;PRL;RPTOR;CCND3;GNGT2;CCND2;FGF8;PPP2R1B;MYC;MYB;AKT3;ITGB8;ITGB7;JAK2;IL4R;ITGA4;HGF;F2R;FLT3LG;PRKCA;OSMR;COL6A2;COL4A3;ITGA7;ITGA6;TLR2;PHLPP2;CSF1R;PKN3;GNG10;GNG5;CD19;PDGFD;PDGFC;THEM4;MAPK1;EGF;VEGFC;GNG11;PTK2;EFNA1;IL4;NR4A1;CDK6;LPAR5;LPAR6;CDK4;IL2RA;IL2RB;BCL2;COL9A3;COL9A2;GNB5;FGFR4;IL7R
Measles	25/138	0.267901	0.98364	0	0	1.17288	1.54484	CBLB;FASLG;CD3G;CD3E;CD3D;CCND3;CCND2;AKT3;IL12B;FADD;HSPA8;STAT2;EIF2AK3;CDK6;CDK4;OAS2;OAS3;IL2RA;IL2RB;CD28;BCL2;CYCS;TLR7;TLR2;HSPA1A
Fc epsilon RI signaling pathway	13/68	0.2777	0.98364	0	0	1.25264	1.6049	FCER1G;PRKCA;MAPK14;IL4;ALOX5;AKT3;ALOX5AP;RAC2;FCER1A;MAPK1;FYN;PLCG1;MAP2K6
Butanoate metabolism	2028-06-01	0.279149	0.98364	0	0	1.445	1.84383	ECHS1;ALDH5A1;BDH1;OXCT1;HADH;AACS
Nitrogen metabolism	2017-04-01	0.279376	0.98364	0	0	1.6301	2.0787	CA5B;CA2;CA4;CA13
Fluid shear stress and atherosclerosis	25/139	0.280579	0.98364	0	0	1.16252	1.47744	BMPR2;HSP90AB1;ITGB3;TXN;AKT3;RAC2;MAP2K5;MAP2K6;ACVR1;MEF2A;GSTM4;GSTM3;MEF2C;IL1R1;DUSP1;IL1R2;CYBA;MAPK14;MMP9;ACVR2B;PTK2;RHOA;IFNG;BCL2;BMPR1A
Signaling pathways regulating pluripotency of stem cells	25/139	0.280579	0.98364	0	0	1.16252	1.47744	BMPR2;BMI1;ACVR1B;ACVR1C;MYC;AKT3;SMARCAD1;MAPK1;JAK2;ACVR1;SMAD1;FZD3;PCGF6;SMAD3;PCGF5;WNT7A;LIFR;INHBB;PAX6;MAPK14;ACVR2B;MEIS1;TCF3;FGFR4;BMPR1A
C-type lectin receptor signaling pathway	19/104	0.289826	0.999995	0	0	1.18475	1.46728	EGR2;FCER1G;STAT2;PRKCD;RRAS2;CBLB;ITPR3;MAPK14;RHOA;MALT1;CLEC4D;PPP3CC;IL23A;AKT3;IL12B;MAPK1;CLEC4E;CLEC1B;MAP3K14
Ferroptosis	1940-08-01	0.297088	0.999995	0	0	1.32463	1.60774	PRNP;MAP1LC3B;GCLC;ACSL1;GSS;LPCAT3;ACSL6;SLC39A14
Histidine metabolism	2023-05-01	0.297223	0.999995	0	0	1.47164	1.78551	ALDH2;MAOA;HDC;ALDH3B1;CARNS1
ECM-receptor interaction	15/82	0.317979	0.999995	0	0	1.18638	1.35932	ITGB5;ITGA4;GP1BB;ITGB3;GP6;GP9;COL6A2;COL4A3;ITGB8;ITGA7;ITGB7;ITGA6;COL9A3;COL9A2;AGRN
HIF-1 signaling pathway	18/100	0.320078	0.999995	0	0	1.1633	1.32521	CAMK2D;EGF;IFNGR2;PRKCA;ENO1;ENO2;HK3;LDHA;IFNG;HKDC1;MKNK1;AKT3;PGK1;BCL2;MAPK1;PLCG1;TIMP1;GAPDH
Leukocyte transendothelial migration	20/112	0.320554	0.999995	0	0	1.1521	1.31075	ITK;ITGAM;ITGA4;TXK;NCF4;CYBA;PRKCA;MAPK14;MMP9;MYL12A;PTK2;RHOA;MYL12B;CLDN11;CLDN5;RAC2;PLCG1;MYL9;CD99;JAM3
Fat digestion and absorption	1941-08-01	0.322183	0.999995	0	0	1.28441	1.45477	ABCA1;FABP2;PLA2G12A;DGAT2;GOT2;PLA2G5;PLPP3;AGPAT2
Glycosaminoglycan biosynthesis	1953-10-01	0.32928	0.999995	0	0	1.23218	1.36877	NDST2;HS3ST3B1;EXT1;CHST6;FUT8;CSGALNACT2;UST;XYLT1;CHST13;B4GALT4
Apoptosis	25/143	0.333268	0.999995	0	0	1.12284	1.23379	PRF1;ITPR3;FASLG;CTSW;LMNB2;PIDD1;TUBA3C;CASP6;CASP10;AKT3;CAPN2;CTSH;MAPK1;FADD;CTSF;PARP1;GADD45A;EIF2AK3;GZMB;CFLAR;PTPN13;TUBA4A;BCL2;CYCS;MAP3K14
Tyrosine metabolism	1936-07-01	0.344054	0.999995	0	0	1.27878	1.3644	IL4I1;HGD;MAOA;ALDH3B1;GOT2;HPD;ADH5
Galactose metabolism	1931-06-01	0.369088	0.999995	0	0	1.27137	1.2672	HK3;MGAM;HKDC1;AKR1B1;PGM1;PFKP
Circadian entrainment	17/97	0.369871	0.999995	0	0	1.12591	1.11983	RYR1;GUCY1A1;CAMK2D;GUCY1B1;PRKCA;ITPR3;GNG11;MTNR1A;GNG10;RPS6KA5;ADCY9;GNGT2;GNG5;NOS1AP;MAPK1;GNB5;PRKACB
Riboflavin metabolism	2021-08-02	0.370795	0.999995	0	0	1.76556	1.75163	ENPP3;ACP1
Dilated cardiomyopathy (DCM)	16/91	0.370876	0.999995	0	0	1.13031	1.12114	MYBPC3;ITGB5;ITGA4;TGFB3;ITGB3;TPM2;CACNA2D2;CACNG6;ADCY9;CACNB4;SGCB;ITGB8;ITGA7;ITGB7;ITGA6;PRKACB
Thyroid cancer	1937-07-01	0.371789	0.999995	0	0	1.23608	1.22301	GADD45A;MYC;TCF7;LEF1;CCDC6;MAPK1;PPARG
Hypertrophic cardiomyopathy (HCM)	15/85	0.37181	0.999995	0	0	1.13533	1.12327	MYBPC3;PRKAB2;ITGB5;ITGA4;TGFB3;ITGB3;TPM2;CACNA2D2;CACNG6;CACNB4;SGCB;ITGB8;ITGA7;ITGB7;ITGA6
Malaria	1949-09-01	0.374134	0.999995	0	0	1.19197	1.17188	CR1;KLRK1;CD40LG;IFNG;KLRB1;CD81;TGFB3;HGF;TLR2
RNA transport	28/165	0.382931	0.999995	0	0	1.08297	1.03954	POP5;NUP205;SEH1L;NUP160;SMN2;NUP88;NUP43;SMN1;RAE1;EIF5B;EIF2B3;NUP210;EIF1AX;NCBP2;PABPC4;RPP40;ELAC1;THOC1;UPF3A;NUP93;CLNS1A;EEF1A2;EIF3J;GEMIN4;EIF3E;EIF3C;EIF1B;EIF3B
Oxytocin signaling pathway	26/153	0.386481	0.999995	0	0	1.08476	1.03125	RYR1;OXTR;CAMK2D;GUCY1B1;ITPR3;MYLK;CACNG6;TRPM2;EEF2K;PPP3CC;MAPK1;PRKACB;MAP2K5;KCNJ2;GUCY1A1;PRKAB2;MEF2C;KCNJ14;CACNA2D2;PRKCA;EEF2;RHOA;ADCY9;CACNB4;CAMK4;MYL9
Colorectal cancer	15/86	0.390066	0.999995	0	0	1.11928	1.05373	RALB;SMAD3;EGF;TGFB3;GADD45A;LEF1;TCF7;RHOA;MSH2;MYC;AKT3;RAC2;BCL2;MAPK1;CYCS
NOD-like receptor signaling pathway	30/178	0.392165	0.999995	0	0	1.07406	1.0054	HSP90AB1;ITPR3;NOD1;TXN;NLRC4;PANX1;TRPM2;DHX33;CCL5;CASP4;MFN2;MAPK1;FADD;GABARAPL2;STAT2;PRKCD;CARD6;CYBA;MAPK14;RHOA;P2RX7;AIM2;OAS2;OAS3;TRAF5;CARD17;BCL2;CARD16;SUGT1;NAIP
Lysosome	21/123	0.395893	0.999995	0	0	1.0908	1.01075	CTSA;CD63;ATP6AP1;SORT1;SLC11A1;M6PR;CTSW;LIPA;AP3B2;SGSH;SUMF1;GGA2;AP3M2;LAMP3;CTSH;TPP1;AP3S2;PPT2;CTSF;ATP6V0D1;ATP6V0C
Glutathione metabolism	1956-10-01	0.39721	0.999995	0	0	1.15162	1.06328	GSTM4;GGT5;GSTM3;RRM1;GCLC;GSS;ODC1;LAP3;OPLAH;PGD
Adipocytokine signaling pathway	1969-12-01	0.415266	0.999995	0	0	1.11522	0.980099	SOCS3;PRKAB2;IRS1;ACSL1;AKT3;ACSL6;IRS2;PRKCQ;ACSBG1;JAK2;PPARA;ADIPOR1
Cholinergic synapse	19/112	0.416113	0.999995	0	0	1.08232	0.948974	CAMK2D;KCNJ14;PRKCA;ITPR3;GNG11;GNG10;ADCY9;GNGT2;GNG5;CAMK4;AKT3;KCNQ2;BCL2;MAPK1;FYN;GNB5;JAK2;PRKACB;KCNJ2
Arachidonic acid metabolism	1963-11-01	0.417644	0.999995	0	0	1.12057	0.978395	GGT5;PLA2G12A;CYP2U1;ALOX5;EPHX2;ALOX12;PLA2G5;PTGDS;PLB1;PTGS1;CBR3
Glycosphingolipid biosynthesis	1945-08-01	0.42499	0.999995	0	0	1.14528	0.980008	ST3GAL4;B3GALT4;ST3GAL5;ST8SIA5;A4GALT;ST6GALNAC3;B4GALT4;ST6GALNAC6
Sulfur metabolism	2021-09-02	0.430951	0.999995	0	0	1.51325	1.27379	SQOR;PAPSS1
Thiamine metabolism	2015-03-01	0.434275	0.999995	0	0	1.32412	1.10442	TPK1;ALPL;ACP1
VEGF signaling pathway	1959-10-01	0.465624	0.999995	0	0	1.08092	0.826228	PPP3CC;SH2D2A;AKT3;RAC2;HSPB1;MAPK1;PRKCA;PLCG1;MAPK14;PTK2
Hedgehog signaling pathway	1947-08-01	0.476249	0.999995	0	0	1.08642	0.805923	CCND2;HHIP;BCL2;ARRB1;CSNK1D;ARRB2;GLI1;PRKACB
Pathways in cancer	85/530	0.479964	0.999995	0	0	1.01177	0.742682	SPI1;CSF3R;HSP90AB1;FLT3;HHIP;IL5RA;FASLG;GLI1;ETS1;FRAT1;CCND3;FGF8;FRAT2;RPS6KA5;GNGT2;CCND2;MYC;AKT3;RAC2;IL12B;JAK2;PRKACB;NKX3-1;IL4R;IFNGR2;HGF;F2R;FLT3LG;PRKCA;MMP9;RHOA;CCNA1;ADCY9;MSH2;IFNG;IL23A;TRAF5;COL4A3;PPARG;ITGA6;CSF1R;CAMK2D;RALB;EPAS1;PTGER2;TCF7;LEF1;CSF2RA;RASGRP1;LRP6;RASGRP3;GNG10;GNG5;GNA12;STAT4;MAPK1;PLCG1;FADD;IL12RB2;GSTM4;GSTM3;FZD3;CDKN2B;SMAD3;GADD45A;TGFB3;EGF;STAT…
Bladder cancer	1941-07-01	0.482469	0.999995	0	0	1.0904	0.794724	RPS6KA5;EGF;CDK4;MYC;MAPK1;MMP9;TYMP
TNF signaling pathway	18/110	0.485414	0.999995	0	0	1.03623	0.748939	CEBPB;CCL20;VEGFC;CFLAR;MAPK14;MMP9;RPS6KA4;SOCS3;RPS6KA5;CASP10;CCL5;AKT3;TRAF5;MAPK1;FADD;MAP3K14;IL18R1;MAP2K6
Synthesis and degradation of ketone bodies	2021-10-02	0.487879	0.999995	0	0	1.32402	0.950231	BDH1;OXCT1
Long-term depression	1960-10-01	0.488187	0.999995	0	0	1.05924	0.759533	RYR1;GNAZ;PPP1R17;GUCY1A1;GUCY1B1;PPP2R1B;GNA12;MAPK1;PRKCA;ITPR3
Phospholipase D signaling pathway	24/148	0.490733	0.999995	0	0	1.02508	0.729705	AGPAT5;FCER1G;RALB;EGF;F2R;RRAS2;PRKCA;AGPAT2;RHOA;DNM3;ADCY9;GRM4;LPAR5;LPAR6;PDGFD;AKT3;PDGFC;GNA12;FCER1A;MAPK1;FYN;PLCG1;PLPP3;DGKH
Fanconi anemia pathway	1954-09-01	0.494472	0.999995	0	0	1.05922	0.745969	BLM;RAD51C;ERCC1;RPA1;FANCC;FANCE;PALB2;FAN1;ATR
Hepatitis C	25/155	0.500799	0.999995	0	0	1.01846	0.704317	CD81;FASLG;IFIT1;SOCS3;PPP2R1B;MYC;AKT3;MAPK1;FADD;RSAD2;EGF;STAT2;EIF2AK3;CFLAR;CLDN11;CLDN5;CDK6;IFNG;CDK4;OAS2;OAS3;CYCS;EIF3E;PPARA;TLR3
Human immunodeficiency virus 1 infection	34/212	0.504851	0.999995	0	0	1.01158	0.691403	CGAS;CD3G;ITPR3;FASLG;CD3E;CD3D;DCAF1;GNG10;GNGT2;PPP3CC;GNG5;AKT3;RAC2;MAPK1;PLCG1;FADD;CCR5;MAP2K6;APOBEC3C;APOBEC3F;LIMK2;PRKCA;MAPK14;GNG11;PTK2;DDB1;WEE1;TRAF5;BCL2;CYCS;GNB5;CD247;ATR;TLR2
Mismatch repair	2023-04-01	0.508082	0.999995	0	0	1.11493	0.754936	LIG1;MSH2;RPA1;MLH3
Rap1 signaling pathway	33/206	0.508501	0.999995	0	0	1.01018	0.683173	CSF1R;ITGAM;RALB;ITGB3;FPR1;PARD6G;SIPA1L2;SIPA1L3;RASGRP3;FGF8;PDGFD;AKT3;PDGFC;RAC2;MAPK1;PLCG1;MAP2K6;EGF;HGF;MAGI3;F2R;VEGFC;PRKCA;MAPK14;RHOA;EFNA1;TIAM1;ADCY9;LPAR5;PARD3;PFN1;FGFR4;SKAP1
Porphyrin and chlorophyll metabolism	1942-07-01	0.509434	0.999995	0	0	1.05918	0.714368	ALAS1;MMAB;CPOX;UGT2A1;FXN;EARS2;COX10
Glycerolipid metabolism	1961-10-01	0.510515	0.999995	0	0	1.0384	0.698156	AGPAT5;LIPC;DGAT2;ALDH2;AGK;MOGAT1;AKR1B1;PLPP3;AGPAT2;DGKH
DNA replication	1936-06-01	0.518664	0.999995	0	0	1.05916	0.695338	RNASEH2C;POLA1;RNASEH2B;LIG1;RPA1;MCM3
Primary bile acid biosynthesis	2017-03-01	0.521419	0.999995	0	0	1.13482	0.738998	CYP39A1;HSD3B7;SLC27A5
Sphingolipid signaling pathway	19/119	0.529123	0.999995	0	0	1.00613	0.640438	FCER1G;PRKCA;SGMS2;MAPK14;SGPP2;RHOA;PPP2R1B;SPTLC2;ADORA3;AKT3;GNA12;BCL2;RAC2;FCER1A;MAPK1;FYN;S1PR2;S1PR5;S1PR4
Glyoxylate and dicarboxylate metabolism	1930-05-01	0.529715	0.999995	0	0	1.05914	0.672995	PCCA;SHMT2;HYI;ACO1;ACSS1
Pentose phosphate pathway	1930-05-01	0.529715	0.999995	0	0	1.05914	0.672995	TALDO1;IDNK;PGD;PGM1;PFKP
Taurine and hypotaurine metabolism	2021-11-02	0.541085	0.999995	0	0	1.17683	0.722786	GGT5;ADO
Ubiquinone and other terpenoid-quinone biosynthesis	2021-11-02	0.541085	0.999995	0	0	1.17683	0.722786	HPD;COQ6
African trypanosomiasis	1937-06-01	0.547092	0.999995	0	0	1.02493	0.618177	IFNG;IL12B;FASLG;PRKCA;HPR;THOP1
Drug metabolism	17/108	0.557159	0.999995	0	0	0.989164	0.578566	GSTM4;CDA;GSTM3;RRM1;MAOA;GMPS;NME2;FMO4;UPB1;ADH5;NME1;TYMP;IMPDH1;ALDH3B1;IMPDH2;CMPK1;UGT2A1
Circadian rhythm	1931-05-01	0.560605	0.999995	0	0	1.01835	0.589356	PRKAB2;RORC;CRY1;RORA;CSNK1D
Ribosome	24/153	0.561232	0.999995	0	0	0.985049	0.568985	RPL4;RPL5;RPL3;RPS5;RPL22;MRPL19;RPLP0;MRPL14;RPL23A;RPL10A;MRPS7;MRPL24;MRPL35;RPS4X;MRPL3;MRPS9;MRPL1;RPS19;RPL18A;RPL27A;RPL36;RPL35;MRPL9;RPL18
Peroxisome	13/83	0.568553	0.999995	0	0	0.983335	0.55525	PECR;ABCD2;ACSL1;EPHX2;ECI2;ACSL6;SOD2;DHRS4;PRDX5;PEX3;PMVK;HACL1;ACAA1
Autophagy	20/128	0.569631	0.999995	0	0	0.980478	0.55178	SH3GLB1;GABARAPL2;IRS1;PRKCD;EIF2AK3;RRAS2;IRS2;WIPI1;CFLAR;ATG14;RPTOR;VAMP8;RRAGA;AKT3;RRAGD;BCL2;ULK2;MAPK1;PRKCQ;PRKACB
Focal adhesion	31/199	0.577528	0.999995	0	0	0.976874	0.536301	ITGB5;ITGB3;MYL12A;MYLK;MYL12B;CCND3;CCND2;PDGFD;AKT3;PDGFC;RAC2;CAPN2;ITGB8;MAPK1;ITGB7;FYN;ITGA4;EGF;HGF;VEGFC;PRKCA;PTK2;RHOA;COL6A2;COL4A3;BCL2;ITGA7;COL9A3;ITGA6;COL9A2;MYL9
alpha-Linolenic acid metabolism	2025-04-01	0.577657	0.999995	0	0	1.00863	0.553511	PLA2G12A;PLA2G5;ACAA1;PLB1
Fc gamma R-mediated phagocytosis	14/91	0.596321	0.999995	0	0	0.962607	0.497646	MYO10;LIMK2;PRKCD;PRKCA;ASAP2;ARPC5;BIN1;AKT3;RAC2;MAPK1;AMPH;PLCG1;PLPP3;WASF3
Toll-like receptor signaling pathway	16/104	0.597066	0.999995	0	0	0.962584	0.49643	CCL3L3;LY96;MAPK14;TOLLIP;CCL5;AKT3;IL12B;TLR8;MAPK1;IRF5;TLR7;FADD;TLR5;TLR3;MAP2K6;TLR2
Relaxin signaling pathway	20/130	0.599274	0.999995	0	0	0.962536	0.492854	SMAD3;VEGFC;PRKCA;ARRB1;ARRB2;MAPK14;GNG11;MMP9;GNG10;ADCY9;GNGT2;GNG5;AKT3;COL4A3;RLN2;MAPK1;GNB5;RLN1;INSL3;PRKACB
Glycosaminoglycan degradation	2019-03-01	0.600672	0.999995	0	0	0.992852	0.506063	HYAL2;HYAL4;SGSH
Steroid biosynthesis	2019-03-01	0.600672	0.999995	0	0	0.992852	0.506063	SC5D;LIPA;TM7SF2
Pyruvate metabolism	1939-06-01	0.60152	0.999995	0	0	0.962702	0.489337	LDHB;LDHA;ALDH2;PKLR;DLAT;ACSS1
Ubiquitin mediated proteolysis	21/137	0.607023	0.999995	0	0	0.958347	0.478397	UBE2F;UBE2H;PPIL2;FBXW8;WWP1;CBLB;PRPF19;PIAS2;RHOBTB1;RHOBTB2;DDB1;SOCS3;CDC23;UBE2Q2;NEDD4;UBE2U;FBXO4;UBE2N;UBA2;ERCC8;TRIM32
Tight junction	26/170	0.616164	0.999995	0	0	0.955724	0.462802	PARD6G;CD1C;MYL12A;AMOT;MYL12B;TUBA3C;PPP2R1B;SYNPO;PRKACB;JAM3;PRKAB2;TUBA4A;RHOA;CLDN11;TJP1;TIAM1;CLDN5;MYH3;DLG3;CTTN;CDK4;PARD3;NEDD4;NF2;MYL9;LLGL2
Acute myeloid leukemia	1966-10-01	0.616658	0.999995	0	0	0.945408	0.457049	CCNA1;CSF1R;SPI1;ITGAM;FLT3;MYC;AKT3;LEF1;TCF7;MAPK1
Choline metabolism in cancer	15/99	0.621594	0.999995	0	0	0.945322	0.44947	SLC22A4;SLC22A5;PCYT1A;EGF;PRKCA;PDGFD;AKT3;PDGFC;RAC2;MAPK1;CHPT1;PLCG1;PLPP3;WASF3;DGKH
FoxO signaling pathway	20/132	0.62804	0.999995	0	0	0.945235	0.439678	CDKN2D;GABARAPL2;PRKAB2;CDKN2B;SMAD3;IRS1;TGFB3;GADD45A;EGF;IRS2;FASLG;FBXO32;MAPK14;SOD2;CCND2;BCL6;AKT3;MAPK1;IL7R;S1PR4
Vascular smooth muscle contraction	20/132	0.62804	0.999995	0	0	0.945235	0.439678	GUCY1A1;PLA2G12A;PTGIR;GUCY1B1;PRKCH;PRKCD;PRKCA;ITPR3;ADM;PLA2G5;RHOA;MYLK;ADCY9;CALD1;KCNMA1;GNA12;MAPK1;PRKCQ;PRKACB;MYL9
Neurotrophin signaling pathway	18/119	0.628369	0.999995	0	0	0.943387	0.438323	BEX3;CAMK2D;IRS1;MAGED1;SORT1;PRKCD;MATK;FASLG;IRAK3;MAPK14;RHOA;RPS6KA5;CAMK4;AKT3;BCL2;MAPK1;PLCG1;MAP2K5
Parathyroid hormone synthesis, secretion and action	16/106	0.62914	0.999995	0	0	0.941081	0.436098	MEF2A;KL;MEF2C;PRKCA;ITPR3;ARRB1;GATA3;ARRB2;RHOA;LRP6;MMP25;ADCY9;GNA12;BCL2;MAPK1;PRKACB
Ether lipid metabolism	1947-07-01	0.63507	0.999995	0	0	0.926506	0.420652	PLA2G12A;CHPT1;PLA2G5;PLPP3;PLA2G7;PLB1;SELENOI
Nucleotide excision repair	1947-07-01	0.63507	0.999995	0	0	0.926506	0.420652	DDB1;LIG1;ERCC1;RPA1;ERCC8;GTF2H3;MNAT1
Inflammatory mediator regulation of TRP channels	15/100	0.637806	0.999995	0	0	0.934144	0.420105	CAMK2D;PRKCH;IL1R1;PTGER2;PRKCD;PRKCA;ITPR3;ALOX12;MAPK14;ADCY9;P2RY2;PRKCQ;PLCG1;PRKACB;MAP2K6
Vitamin B6 metabolism	2021-06-01	0.645856	0.999995	0	0	1.05907	0.463002	PHOSPHO2
Pentose and glucuronate interconversions	1934-05-01	0.646565	0.999995	0	0	0.912836	0.398071	KL;UGDH;AKR1B1;CRYL1;UGT2A1
Cellular senescence	24/160	0.653755	0.999995	0	0	0.933956	0.396952	CDKN2B;SMAD3;TGFB3;GADD45A;IGFBP3;RRAS2;ITPR3;MAPK14;ETS1;CCNA1;CCND3;RAD50;CCND2;CDK6;PPP3CC;CDK4;MYC;AKT3;CAPN2;MAPK1;E2F5;MAP2K6;ATR;LIN52
Spliceosome	20/134	0.65581	0.999995	0	0	0.928541	0.391737	TCERG1;HSPA8;SF3B3;NCBP2;THOC1;WBP11;PRPF19;LSM4;SNRNP40;LSM6;SNRPD2;PPIE;SNRPA1;SRSF6;HNRNPA1;SRSF7;HNRNPA1L2;RBMX;SRSF8;HSPA1A
Ras signaling pathway	35/232	0.658499	0.999995	0	0	0.94012	0.392775	CSF1R;RALB;FLT3;FASLG;PLA2G5;ETS1;RASGRP1;ETS2;RASGRP3;GNG10;HTR7;GNGT2;FGF8;GNG5;PDGFD;AKT3;PDGFC;RAC2;MAPK1;PLCG1;PRKACB;PLA2G12A;EGF;HGF;FLT3LG;RRAS2;VEGFC;PRKCA;GNG11;RHOA;EFNA1;TIAM1;ZAP70;GNB5;FGFR4
Insulin resistance	16/108	0.65993	0.999995	0	0	0.920512	0.382585	MLXIP;PYGB;PRKAB2;IRS1;PRKCD;IRS2;PYGL;SOCS3;TBC1D4;AKT3;PPP1R3D;MLX;PRKCQ;PPARA;SLC27A5;PPARGC1B
NF-kappa B signaling pathway	14/95	0.663236	0.999995	0	0	0.914853	0.37566	PARP1;IL1R1;LY96;CFLAR;MALT1;PIDD1;ZAP70;CD40LG;TRAF5;BLNK;BCL2;PRKCQ;PLCG1;MAP3K14
Alanine, aspartate and glutamate metabolism	1935-05-01	0.672733	0.999995	0	0	0.882356	0.349772	IL4I1;ALDH5A1;CAD;GOT2;NAT8L
Tryptophan metabolism	1942-06-01	0.67599	0.999995	0	0	0.882319	0.345496	IL4I1;ECHS1;ALDH2;MAOA;CYP1B1;HADH
Amoebiasis	14/96	0.678979	0.999995	0	0	0.903642	0.349858	SERPINB1;ITGAM;IL1R1;ARG1;TGFB3;IL1R2;HSPB1;PRKCA;PTK2;IFNG;COL4A3;IL12B;PRKACB;TLR2
Pertussis	1976-11-01	0.679557	0.999995	0	0	0.895758	0.346044	C1QB;ITGAM;IL23A;IL12B;IRF8;LY96;MAPK1;NOD1;MAPK14;RHOA;C1QC
Insulin signaling pathway	20/137	0.695383	0.999995	0	0	0.90457	0.328624	PYGB;PRKAB2;PKLR;IRS1;CBLB;IRS2;PYGL;SOCS2;RPTOR;SOCS3;HK3;PRKAR2B;HKDC1;MKNK1;AKT3;PPP1R3D;FLOT1;FLOT2;MAPK1;PRKACB
N-Glycan biosynthesis	1950-07-01	0.700817	0.999995	0	0	0.861712	0.306347	ALG8;ST6GAL1;FUT8;ALG9;MAN2A1;DOLPP1;MAN1C1
Other types of O-glycan biosynthesis	2022-03-01	0.702228	0.999995	0	0	0.835937	0.295501	ST6GAL1;POGLUT1;B3GLCT
Terpenoid backbone biosynthesis	2022-03-01	0.702228	0.999995	0	0	0.835937	0.295501	PMVK;PDSS1;PCYOX1
Wnt signaling pathway	23/158	0.709091	0.999995	0	0	0.90144	0.309889	RNF43;FZD3;CAMK2D;SMAD3;TCF7;LEF1;WNT7A;PRKCA;RHOA;LRP6;VANGL1;FRAT1;CCND3;FRAT2;CCND2;PPP3CC;ZNRF3;DAAM1;DAAM2;MYC;RAC2;RSPO3;PRKACB
Pancreatic secretion	14/98	0.709169	0.999995	0	0	0.882021	0.303117	CPA3;CPA1;PLA2G12A;TRPC1;PRKCA;ITPR3;RAB27B;PLA2G5;SLC4A4;RHOA;BST1;ADCY9;CA2;KCNMA1
Central carbon metabolism in cancer	1965-09-01	0.724261	0.999995	0	0	0.850599	0.274406	HK3;LDHA;FLT3;MYC;HKDC1;AKT3;MAPK1;SLC16A3;PFKP
Melanoma	1972-10-01	0.726573	0.999995	0	0	0.853611	0.272658	FGF8;CDK6;EGF;GADD45A;CDK4;HGF;PDGFD;AKT3;PDGFC;MAPK1
Complement and coagulation cascades	1979-11-01	0.729126	0.999995	0	0	0.856086	0.270445	C1QB;PROCR;SERPINA1;ITGAM;CR1;F2R;C3AR1;F13A1;VSIG4;CD55;C1QC
Serotonergic synapse	16/113	0.730506	0.999995	0	0	0.872802	0.274076	MAOA;DUSP1;TRPC1;PRKCA;ITPR3;ALOX12;GNG11;PTGS1;GNG10;HTR7;GNGT2;GNG5;ALOX5;MAPK1;GNB5;PRKACB
Mannose type O-glycan biosynthesis	2023-03-01	0.73135	0.999995	0	0	0.794093	0.248442	B3GALNT2;B4GAT1;B3GAT1
Proximal tubule bicarbonate reclamation	2023-03-01	0.73135	0.999995	0	0	0.794093	0.248442	CA2;CA4;SLC4A4
Salmonella infection	1986-12-01	0.731843	0.999995	0	0	0.858153	0.267907	TJP1;IFNG;PKN3;IFNGR2;CCL3L3;RHOG;MAPK1;NLRC4;ARPC5;TLR5;PFN1;MAPK14
Small cell lung cancer	13/93	0.734666	0.999995	0	0	0.859904	0.265142	CDKN2B;GADD45A;FHIT;PTK2;CDK6;CDK4;MYC;AKT3;COL4A3;TRAF5;BCL2;CYCS;ITGA6
AGE-RAGE signaling pathway in diabetic complications	14/100	0.737558	0.999995	0	0	0.861406	0.262221	SMAD3;TGFB3;PRKCD;VEGFC;PRKCA;MAPK14;CDK4;AKT3;COL4A3;BCL2;MAPK1;PLCG1;JAK2;PLCD3
Regulation of actin cytoskeleton	31/214	0.740468	0.999995	0	0	0.895994	0.269222	NCKAP1;ITGAM;ITGB5;ITGB3;MYL12A;MYLK;MYL12B;FGF8;PDGFD;PDGFC;GNA12;RAC2;ITGB8;MAPK1;ITGB7;ITGA4;EGF;LIMK2;F2R;RRAS2;ARPC5;PTK2;RHOA;TIAM1;LPAR5;ABI2;ITGA7;ITGA6;PFN1;FGFR4;MYL9
Non-small cell lung cancer	1966-09-01	0.741251	0.999995	0	0	0.835626	0.2502	CDK6;EGF;GADD45A;CDK4;AKT3;MAPK1;PRKCA;PLCG1;FHIT
Glutamatergic synapse	16/114	0.743443	0.999995	0	0	0.863844	0.256099	SLC38A1;TRPC1;SLC1A3;PRKCA;ITPR3;GNG11;GNG10;GRIN3B;ADCY9;GNGT2;PPP3CC;GRM4;GNG5;MAPK1;GNB5;PRKACB
Sulfur relay system	2021-08-01	0.749462	0.999995	0	0	0.756387	0.218142	MOCS2
PPAR signaling pathway	1974-10-01	0.758159	0.999995	0	0	0.826837	0.22892	FABP2;ACSL1;ACSL6;PLIN4;PPARG;ACSBG1;ACAA1;PPARA;SLC27A5;PLIN5
Hepatitis B	23/163	0.763774	0.999995	0	0	0.868985	0.234177	EGR2;SMAD3;ATP6AP1;TGFB3;STAT2;PRKCA;FASLG;MAPK14;MMP9;DDB1;CCNA1;CASP10;MYC;AKT3;BCL2;STAT4;CYCS;MAPK1;FADD;JAK2;TLR3;MAP2K6;TLR2
Longevity regulating pathway	14/102	0.764091	0.999995	0	0	0.841728	0.226483	KL;HSPA8;PRKAB2;IRS1;IRS2;ADIPOR1;SOD2;RPTOR;ADCY9;CAMK4;AKT3;PPARG;PRKACB;HSPA1A
Gastric acid secretion	1975-10-01	0.772968	0.999995	0	0	0.814068	0.209637	CAMK2D;ADCY9;CA2;HRH2;KCNJ15;PRKCA;ITPR3;PRKACB;KCNJ2;MYLK
Glioma	1975-10-01	0.772968	0.999995	0	0	0.814068	0.209637	CAMK2D;CDK6;EGF;GADD45A;CDK4;CAMK4;AKT3;MAPK1;PRKCA;PLCG1
Pancreatic cancer	1975-10-01	0.772968	0.999995	0	0	0.814068	0.209637	RALB;SMAD3;CDK6;EGF;TGFB3;GADD45A;CDK4;AKT3;RAC2;MAPK1
GABAergic synapse	1989-12-01	0.774216	0.999995	0	0	0.824571	0.211011	GABARAPL2;SLC38A1;GNG10;GNGT2;ADCY9;GNG5;PRKCA;GNB5;PRKACB;GNG11;GPHN;TRAK2
Apelin signaling pathway	19/137	0.774608	0.999995	0	0	0.851738	0.217532	MEF2A;RYR1;GABARAPL2;PRKAB2;MEF2C;SMAD3;RRAS2;ITPR3;GNG11;MYLK;GNG10;ADCY9;GNGT2;GNG5;CAMK4;AKT3;MAPK1;GNB5;PRKACB
Selenocompound metabolism	2017-02-01	0.777703	0.999995	0	0	0.705848	0.177458	MTR;PAPSS1
Human cytomegalovirus infection	32/225	0.779297	0.999995	0	0	0.876727	0.218624	PTGER2;CCL3L3;ITGB3;CGAS;ITPR3;FASLG;GNG10;GNGT2;PPP3CC;GNG5;MYC;CCL5;AKT3;GNA12;RAC2;MAPK1;FADD;CCR5;PRKACB;MAP2K6;IL1R1;PRKCA;MAPK14;GNG11;PTK2;RHOA;ADCY9;CDK6;CDK4;TRAF5;CYCS;GNB5
Glycine, serine and threonine metabolism	1940-05-01	0.783654	0.999995	0	0	0.75608	0.184323	GATM;ALAS1;MAOA;SHMT2;CBS
Base excision repair	1933-04-01	0.79185	0.999995	0	0	0.730039	0.170379	LIG1;PARP1;APEX1;UNG
Regulation of lipolysis in adipocytes	1955-07-01	0.791854	0.999995	0	0	0.771721	0.180102	ADCY9;IRS1;AKT3;IRS2;ABHD5;PRKACB;PTGS1
Endocrine and other factor-regulated calcium reabsorption	1948-06-01	0.795828	0.999995	0	0	0.756003	0.17265	DNM3;KL;ADCY9;KLK1;PRKCA;PRKACB
Notch signaling pathway	1948-06-01	0.795828	0.999995	0	0	0.756003	0.17265	PSENEN;PTCRA;KAT2A;APH1B;MAML1;DTX1
Hippo signaling pathway	22/160	0.800603	0.999995	0	0	0.843083	0.187493	SMAD1;FZD3;SMAD3;BMPR2;TGFB3;TCF7;LEF1;PARD6G;WNT7A;CSNK1D;LIMD1;AMOT;CCND3;CCND2;PPP2R1B;DLG3;MYC;PARD3;DCHS1;NF2;LLGL2;BMPR1A
Homologous recombination	1941-05-01	0.801912	0.999995	0	0	0.735034	0.162263	BLM;RAD50;RAD51C;RPA1;PALB2
Cytosolic DNA-sensing pathway	1963-08-01	0.804055	0.999995	0	0	0.769638	0.167849	AIM2;CCL5;TREX1;POLR1C;POLR3E;CGAS;POLR3H;POLR2H
Ascorbate and aldarate metabolism	2027-03-01	0.825806	0.999995	0	0	0.661586	0.126624	UGDH;ALDH2;UGT2A1
Shigellosis	1965-08-01	0.831138	0.999995	0	0	0.742544	0.13734	CTTN;RHOG;ELMO2;MAPK1;NOD1;ARPC5;PFN1;MAPK14
Endometrial cancer	1958-07-01	0.835461	0.999995	0	0	0.726195	0.130549	EGF;GADD45A;MYC;AKT3;LEF1;TCF7;MAPK1
Amyotrophic lateral sclerosis (ALS)	1951-06-01	0.841352	0.999995	0	0	0.705477	0.121868	PPP3CC;BCL2;NEFL;CYCS;MAPK14;MAP2K6
Phototransduction	2028-03-01	0.844434	0.999995	0	0	0.635085	0.107386	RCVRN;GUCY2F;RGS9
Lysine degradation	1959-07-01	0.848272	0.999995	0	0	0.712188	0.117193	ECHS1;TMLHE;ALDH2;KMT2A;SETDB2;PLOD1;HADH
Dopaminergic synapse	17/131	0.850016	0.999995	0	0	0.78851	0.128133	CAMK2D;MAOA;PRKCA;ITPR3;ARRB2;MAPK14;GNG11;GNG10;GNGT2;PPP3CC;PPP2R1B;CALY;GNG5;KIF5C;AKT3;GNB5;PRKACB
Bacterial invasion of epithelial cells	1974-09-01	0.851302	0.999995	0	0	0.73243	0.117913	DNM3;ARHGAP10;CTTN;RHOG;ELMO2;ARPC5;RHOA;PTK2;CD2AP
Proteoglycans in cancer	27/201	0.854543	0.999995	0	0	0.820148	0.128918	CD63;CAMK2D;ITGB5;ITGB3;ITPR3;FASLG;MYC;AKT3;IL12B;DROSHA;MAPK1;PLCG1;PRKACB;FZD3;HGF;RRAS2;WNT7A;PRKCA;ANK3;MAPK14;ANK1;MMP9;PTK2;RHOA;TIAM1;CTTN;TLR2
Aldosterone-regulated sodium reabsorption	1937-04-01	0.860612	0.999995	0	0	0.641397	0.0962811	IRS1;MAPK1;PRKCA;NR3C2
Linoleic acid metabolism	2029-03-01	0.861306	0.999995	0	0	0.610622	0.0911689	PLA2G12A;PLA2G5;PLB1
Glycerophospholipid metabolism	1997-12-01	0.863547	0.999995	0	0	0.746607	0.109532	AGPAT5;PLA2G12A;PCYT1A;LPCAT3;CHPT1;PLA2G5;GPD1L;PLPP3;AGPAT2;PLB1;SELENOI;DGKH
Prostate cancer	1997-12-01	0.863547	0.999995	0	0	0.746607	0.109532	HSP90AB1;EGF;IL1R2;PDGFD;AKT3;TCF7;PDGFC;LEF1;BCL2;MAPK1;MMP9;NKX3-1
Hepatocellular carcinoma	22/168	0.865574	0.999995	0	0	0.796505	0.114985	GSTM4;GSTM3;FZD3;SMAD3;SMARCD3;PHF10;TGFB3;GADD45A;HGF;TCF7;LEF1;WNT7A;PRKCA;LRP6;FRAT1;FRAT2;CDK6;CDK4;MYC;AKT3;MAPK1;PLCG1
Endocytosis	33/244	0.866108	0.999995	0	0	0.826363	0.118786	PARD6G;CBLB;ARRB1;ARRB2;ASAP2;SNX3;KIF5C;CCR5;LDLRAP1;RAB11FIP3;SH3GLB1;HSPA8;ARFGEF2;SMAD3;WWP1;ARPC5;RHOA;EPN2;EHD1;DNM3;EHD3;BIN1;DNAJC6;PARD3;NEDD4;IL2RA;IL2RB;AMPH;VPS45;FOLR3;FGFR4;SMAP2;HSPA1A
Arginine biosynthesis	2021-02-01	0.868813	0.999995	0	0	0.557116	0.0783454	ARG1;GOT2
Morphine addiction	1991-11-01	0.874831	0.999995	0	0	0.727152	0.0972378	GNG10;GNGT2;ADCY9;GNG5;ARRB1;PRKCA;ARRB2;GNB5;PDE8A;PRKACB;GNG11
AMPK signaling pathway	15/120	0.875699	0.999995	0	0	0.755309	0.100254	PFKFB2;PRKAB2;CAB39;IRS1;IRS2;ADIPOR1;EEF2;ELAVL1;RPTOR;CCNA1;EEF2K;PPP2R1B;AKT3;PPARG;PFKP
Renin secretion	1969-08-01	0.876426	0.999995	0	0	0.693687	0.0914998	GUCY1A1;GUCY1B1;PPP3CC;PTGER2;KCNMA1;ITPR3;PRKACB;KCNJ2
Citrate cycle (TCA cycle)	1930-03-01	0.876549	0.999995	0	0	0.587972	0.077473	SDHC;ACO1;DLAT
Gastric cancer	19/149	0.879742	0.999995	0	0	0.772561	0.0989856	FZD3;CDKN2B;ABCB1;SMAD3;TGFB3;GADD45A;EGF;HGF;TCF7;LEF1;WNT7A;LRP6;FRAT1;FRAT2;FGF8;MYC;AKT3;BCL2;MAPK1
Progesterone-mediated oocyte maturation	1999-12-01	0.880842	0.999995	0	0	0.729357	0.0925389	CCNA1;CDC23;ADCY9;HSP90AB1;AKT3;SPDYA;MAPK1;KIF22;PKMYT1;MAPK14;PRKACB;CDC25B
Prolactin signaling pathway	1970-08-01	0.886038	0.999995	0	0	0.682458	0.0825745	SOCS2;SOCS3;CCND2;AKT3;MAPK1;PRL;JAK2;MAPK14
RIG-I-like receptor signaling pathway	1970-08-01	0.886038	0.999995	0	0	0.682458	0.0825745	RNF125;CASP10;IL12B;ISG15;FADD;AZI2;MAPK14;IFNW1
Sphingolipid metabolism	1947-05-01	0.887053	0.999995	0	0	0.629804	0.0754821	SMPD3;SPTLC2;SGMS2;PLPP3;SGPP2
Synaptic vesicle cycle	1978-09-01	0.890363	0.999995	0	0	0.689806	0.0801047	DNM3;SLC6A5;ATP6V0E1;SLC1A3;ATP6V1E1;ATP6V0D1;ATP6V0E2;ATP6V0C;ATP6V1C1
Kaposi sarcoma-associated herpesvirus infection	24/186	0.890923	0.999995	0	0	0.782841	0.0904161	GABARAPL2;STAT2;ITPR3;ATG14;MAPK14;GNG11;GNG10;CD200R1;CDK6;GNGT2;PPP3CC;GNG5;CDK4;MYC;AKT3;CYCS;MAPK1;PLCG1;FADD;GNB5;CCR5;JAK2;TLR3;MAP2K6
IL-17 signaling pathway	1993-11-01	0.891501	0.999995	0	0	0.709332	0.0814657	IL4;CEBPB;HSP90AB1;IFNG;CCL20;TRAF5;MAPK1;FADD;MAPK14;ELAVL1;MMP9
Basal cell carcinoma	1963-07-01	0.891662	0.999995	0	0	0.661159	0.0758138	FZD3;GADD45A;HHIP;LEF1;TCF7;WNT7A;GLI1
Non-homologous end-joining	2013-01-01	0.894552	0.999995	0	0	0.441095	0.0491524	RAD50
mTOR signaling pathway	19/152	0.898827	0.999995	0	0	0.754999	0.0805318	FZD3;SEH1L;CAB39;IRS1;NPRL3;WNT7A;PRKCA;RHOA;LRP6;RPTOR;RRAGA;AKT3;RRAGD;GRB10;ULK2;MAPK1;ATP6V1E1;ATP6V1C1;LAMTOR5
Cocaine addiction	1949-05-01	0.907393	0.999995	0	0	0.601105	0.058415	GRIN3B;MAOA;PRKACB;RGS9;CDK5R1
Ovarian steroidogenesis	1949-05-01	0.907393	0.999995	0	0	0.601105	0.058415	ADCY9;ALOX5;CYP1B1;PRKACB;CYP19A1
Cortisol synthesis and secretion	1965-07-01	0.909107	0.999995	0	0	0.638285	0.0608238	NR4A1;ADCY9;NCEH1;ITPR3;PDE8A;PRKACB;PBX1
Mitophagy	1965-07-01	0.909107	0.999995	0	0	0.638285	0.0608238	GABARAPL2;PINK1;TFE3;EIF2AK3;RRAS2;MFN2;OPTN
Vitamin digestion and absorption	2024-02-01	0.913057	0.999995	0	0	0.481059	0.0437559	TCN2;PLB1
Systemic lupus erythematosus	16/133	0.913874	0.999995	0	0	0.72274	0.0650921	C1QB;HLA-DRB5;SSB;HLA-DMA;HLA-DMB;CD40LG;IFNG;CD28;HLA-DPB1;HLA-DRA;HLA-DOA;HLA-DQA2;HLA-DQA1;HLA-DRB1;HLA-DPA1;C1QC
Human papillomavirus infection	44/330	0.914705	0.999995	0	0	0.81205	0.0723973	ITGB5;MAML1;ITGB3;TCF7;PARD6G;FASLG;CCND3;CCND2;PPP2R1B;AKT3;ITGB8;MAPK1;ITGB7;FADD;ATP6V1E1;ATP6V0E2;PRKACB;ATP6V1C1;HES4;FZD3;ATP6V0E1;ATP6AP1;ITGA4;EGF;STAT2;WNT7A;ISG15;PTK2;CCNA1;CDK6;DLG3;CDK4;PARD3;COL6A2;COL4A3;ITGA7;COL9A3;ITGA6;COL9A2;ATP6V0D1;ATP6V0C;TLR3;LLGL2;ATR
Cushing syndrome	19/155	0.915391	0.999995	0	0	0.738212	0.0652607	FZD3;CAMK2D;CDKN2B;CDKN2C;KMT2A;TCF7;LEF1;WNT7A;ITPR3;AHR;PBX1;NR4A1;ADCY9;NCEH1;CDK6;CDK4;MAPK1;PDE8A;PRKACB
Aminoacyl-tRNA biosynthesis	1966-07-01	0.916886	0.999995	0	0	0.627429	0.0544431	LARS2;SARS2;AARS2;NARS2;VARS2;EARS2;WARS2
Inositol phosphate metabolism	1974-08-01	0.918467	0.999995	0	0	0.640944	0.0545117	ITPKC;INPP4B;ALDH6A1;TPI1;INPP5E;PLCG1;PLCD3;PIK3C2B
Metabolism of xenobiotics by cytochrome P450	1974-08-01	0.918467	0.999995	0	0	0.640944	0.0545117	GSTM4;GSTM3;AKR7A2;ALDH3B1;CYP1B1;UGT2A1;ADH5;CBR3
Protein digestion and absorption	1990-10-01	0.922825	0.999995	0	0	0.660838	0.0530754	CPA3;COL17A1;DPP4;CPA1;COL6A2;COL4A3;PRCP;COL9A3;COL9A2;KCNN4
SNARE interactions in vesicular transport	1934-03-01	0.923629	0.999995	0	0	0.511982	0.0406744	VAMP8;STX7;BNIP1
Long-term potentiation	1967-07-01	0.924083	0.999995	0	0	0.616935	0.0487092	CAMK2D;PPP3CC;CAMK4;MAPK1;PRKCA;ITPR3;PRKACB
Glycosylphosphatidylinositol (GPI)-anchor biosynthesis	2025-02-01	0.924384	0.999995	0	0	0.460116	0.036178	PIGP;PIGL
Amphetamine addiction	1968-07-01	0.93073	0.999995	0	0	0.606785	0.0435585	CAMK2D;GRIN3B;PPP3CC;MAOA;CAMK4;PRKCA;PRKACB
Chronic myeloid leukemia	1976-08-01	0.931467	0.999995	0	0	0.622018	0.0441599	SMAD3;CDK6;TGFB3;GADD45A;CDK4;MYC;AKT3;MAPK1
Calcium signaling pathway	23/188	0.934117	0.999995	0	0	0.736216	0.0501754	RYR1;OXTR;CAMK2D;F2R;TNNC2;PRKCA;ITPR3;CACNA1E;MYLK;TPCN1;P2RX7;ITPKC;CYSLTR2;HTR7;ADCY9;PPP3CC;HRH2;CAMK4;P2RX1;PLCG1;PLCD3;PRKACB;NTSR1
Maturity onset diabetes of the young	2026-02-01	0.934307	0.999995	0	0	0.440919	0.0299603	PKLR;PAX6
Carbohydrate digestion and absorption	1944-04-01	0.934768	0.999995	0	0	0.528932	0.0356802	HK3;MGAM;HKDC1;AKT3
Vasopressin-regulated water reabsorption	1944-04-01	0.934768	0.999995	0	0	0.528932	0.0356802	ADCY9;DCTN2;AQP3;PRKACB
Renal cell carcinoma	1969-07-01	0.936861	0.999995	0	0	0.596962	0.0389338	EPAS1;TGFB3;HGF;AKT3;TFE3;MAPK1;ETS1
ErbB signaling pathway	1985-09-01	0.938172	0.999995	0	0	0.626009	0.0399529	CAMK2D;EGF;MYC;AKT3;MAPK1;CBLB;PRKCA;PLCG1;PTK2
Basal transcription factors	1945-04-01	0.941771	0.999995	0	0	0.516	0.0309565	TAF9B;GTF2H3;MNAT1;TAF3
Glucagon signaling pathway	11/103	0.949695	0.999995	0	0	0.631853	0.0326124	LDHB;PYGB;PRKAB2;LDHA;CAMK2D;PPP3CC;AKT3;ITPR3;PYGL;PPARA;PRKACB
Salivary secretion	1990-09-01	0.960063	0.999995	0	0	0.587191	0.0239315	BST1;GUCY1A1;GUCY1B1;ADCY9;KCNMA1;PRKCA;ITPR3;KCNN4;PRKACB
Phosphatidylinositol signaling system	1999-10-01	0.963551	0.999995	0	0	0.593693	0.0220435	INPP4B;ITPKC;INPP5E;PRKCA;ITPR3;PLCG1;PLCD3;IP6K3;DGKH;PIK3C2B
Retinol metabolism	1967-06-01	0.965869	0.999995	0	0	0.519937	0.0180562	DHRS9;RDH11;UGT2A1;ADH5;DHRS3;DHRS4
Thyroid hormone signaling pathway	12/116	0.967171	0.999995	0	0	0.609515	0.0203456	PFKFB2;KAT2A;TBC1D4;MYC;ITGB3;AKT3;MAPK1;PRKCA;PLCG1;PLCD3;PRKACB;PFKP
GnRH signaling pathway	1993-09-01	0.969587	0.999995	0	0	0.566119	0.0174848	CAMK2D;ADCY9;PRKCD;MAPK1;PRKCA;ITPR3;MAPK14;PRKACB;MAP2K6
Non-alcoholic fatty liver disease (NAFLD)	16/149	0.972012	0.999995	0	0	0.635185	0.018031	MLXIP;PRKAB2;PKLR;NDUFA5;IRS1;NDUFB3;EIF2AK3;IRS2;SDHC;FASLG;ADIPOR1;SOCS3;AKT3;MLX;CYCS;PPARA
Insulin secretion	1986-08-01	0.972814	0.999995	0	0	0.541949	0.0149376	RIMS2;CAMK2D;ADCY9;KCNMA1;PRKCA;ITPR3;KCNN4;PRKACB
Adrenergic signaling in cardiomyocytes	15/145	0.979043	0.999995	0	0	0.609145	0.0129012	KCNE1;CAMK2D;TPM2;CACNA2D2;PRKCA;MAPK14;CACNG6;RPS6KA5;ADCY9;CACNB4;PPP2R1B;AKT3;BCL2;MAPK1;PRKACB
Necroptosis	17/162	0.981295	0.999995	0	0	0.618782	0.0116841	PYGB;CAMK2D;HSP90AB1;PARP1;IFNGR2;STAT2;FASLG;PYGL;CFLAR;IFNG;TRAF5;CAPN2;BCL2;STAT4;FADD;JAK2;TLR3
Protein export	2023-01-01	0.981332	0.999995	0	0	0.240454	0.0045312	SRPRB
Breast cancer	15/147	0.982146	0.999995	0	0	0.599843	0.0108064	FZD3;GADD45A;EGF;TCF7;LEF1;WNT7A;LRP6;FRAT1;FRAT2;FGF8;CDK6;CDK4;MYC;AKT3;MAPK1
Alzheimer disease	18/171	0.983018	0.999995	0	0	0.620822	0.0106336	PSENEN;NDUFA5;NDUFB3;EIF2AK3;SDHC;ITPR3;BACE2;APH1B;PPP3CC;CAPN2;CYCS;MAPK1;FADD;NAE1;ATF6;GAPDH;SNCA;CDK5R1
mRNA surveillance pathway	1991-08-01	0.983406	0.999995	0	0	0.509149	0.00851982	PPP2R1B;CPSF1;NCBP2;RNMT;PABPC4;MSI1;UPF3A;GSPT2
Oxidative phosphorylation	13/133	0.984719	0.999995	0	0	0.5719	0.00880668	ATP6V0E1;ATP6AP1;NDUFA5;NDUFB3;SDHC;PPA1;ATP6V1E1;ATP6V0D1;ATP6V0E2;ATP6V0C;ATP6V1C1;COX10;LHPP
Melanogenesis	9/101	0.985782	0.999995	0	0	0.516644	0.00739848	FZD3;CAMK2D;ADCY9;TCF7;LEF1;MAPK1;WNT7A;PRKCA;PRKACB
cGMP-PKG signaling pathway	17/166	0.986303	0.999995	0	0	0.602026	0.00830319	MEF2A;GUCY1A1;MEF2C;GUCY1B1;IRS1;IRS2;ITPR3;RHOA;MYLK;ADCY9;PPP3CC;ADORA3;AKT3;KCNMA1;GNA12;MAPK1;MYL9
Neuroactive ligand-receptor interaction	39/338	0.990877	0.999995	0	0	0.68684	0.00629472	OXTR;PTGER2;FPR1;ADM;FPR2;PRL;LTB4R;HTR7;CYSLTR2;GRM4;CNR2;HRH2;ADORA3;P2RY2;C3AR1;TSPO;S1PR2;INSL3;S1PR5;S1PR4;NTSR1;PTGDR;P2RY10;PTGIR;GZMA;F2R;TAAR5;TAAR1;P2RX7;MAS1;GRIN3B;MTNR1A;LPAR6;PARD3;P2RX1;RLN2;GHRL;NMUR1;RLN1
Retrograde endocannabinoid signaling	14/148	0.991631	0.999995	0	0	0.551257	0.00463296	NDUFA5;NDUFB3;PRKCA;ITPR3;MAPK14;GNG11;GNG10;ADCY9;GNGT2;GNG5;NAPEPLD;MAPK1;GNB5;PRKACB
Oocyte meiosis	11/125	0.992906	0.999995	0	0	0.509246	0.00362537	CAMK2D;CDC23;ADCY9;PPP3CC;PPP2R1B;SPDYA;MAPK1;ITPR3;PKMYT1;SMC1A;PRKACB
Chemical carcinogenesis	1982-06-01	0.993504	0.999995	0	0	0.416945	0.00271713	GSTM4;GSTM3;ALDH3B1;CYP1B1;UGT2A1;ADH5
Taste transduction	1983-06-01	0.994218	0.999995	0	0	0.411505	0.00238627	GRM4;TAS2R30;TAS2R14;PKD2L1;ITPR3;PRKACB
Estrogen signaling pathway	12/137	0.994964	0.999995	0	0	0.50648	0.00255717	HSPA8;ADCY9;HSP90AB1;AKT3;PRKCD;BCL2;MAPK1;ITPR3;PRKACB;MMP9;FKBP5;HSPA1A
cAMP signaling pathway	21/212	0.995667	0.999995	0	0	0.57942	0.00251602	ABCC4;OXTR;CAMK2D;HHIP;PTGER2;F2R;RRAS2;GLI1;RHOA;TIAM1;GRIN3B;ADCY9;CAMK4;AKT3;RAC2;MAPK1;GHRL;PPARA;PRKACB;MYL9;HCN2
Aldosterone synthesis and secretion	1998-07-01	0.997016	0.999995	0	0	0.406018	0.0012132	NR4A1;CAMK2D;ADCY9;CAMK4;PRKCA;ITPR3;PRKACB
Viral carcinogenesis	19/201	0.997135	0.999995	0	0	0.55011	0.00157838	EGR2;CDKN2B;HPN;GTF2H3;HDAC9;RHOA;DDB1;CCNA1;KAT2A;CCND3;CCND2;CDK6;CDK4;DNAJA3;TRAF5;MAPK1;ATP6V0D1;CCR5;PRKACB
Steroid hormone biosynthesis	1960-03-01	0.997677	0.999995	0	0	0.278015	0.000647	CYP1B1;UGT2A1;CYP19A1
Mineral absorption	1951-02-01	0.998445	0.999995	0	0	0.215639	0.000336	MT1H;SLC26A6
Thyroid hormone synthesis	1974-04-01	0.998507	0.999995	0	0	0.301706	0.000451	ADCY9;PRKCA;ITPR3;PRKACB
Nicotine addiction	1940-01-01	0.999016	0.999995	0	0	0.135503	0.000133	GRIN3B
Cardiac muscle contraction	1978-04-01	0.999134	0.999995	0	0	0.28533	0.000247	CACNG6;CACNB4;TPM2;CACNA2D2
Protein processing in endoplasmic reticulum	13/165	0.999259	0.999995	0	0	0.450635	0.000334	HSPA8;HSP90AB1;SAR1B;EIF2AK3;YOD1;CKAP4;HSPH1;DNAJC5;CAPN2;BCL2;MAN1C1;ATF6;HSPA1A
Proteasome	1945-01-01	0.999585	0.999995	0	0	0.12007	4.98e-05	IFNG
Thermogenesis	18/231	0.999916	0.999995	0	0	0.444337	3.74e-05	COA4;PRKAB2;SMARCD3;NDUFA5;ACSL1;NDUFB3;ACSL6;SDHC;MAPK14;RPTOR;ADCY9;NDUFAF7;NDUFAF4;NDUFAF2;PPARG;NDUFAF1;PRKACB;COX10
Alcoholism	12/180	0.999941	0.999995	0	0	0.375875	2.2e-05	GNG10;GRIN3B;GNGT2;GNG5;MAOA;PKIA;CAMK4;MAPK1;GNB5;SLC29A1;GNG11;HDAC9
MicroRNAs in cancer	25/299	0.999956	0.999995	0	0	0.479044	2.09e-05	DNMT1;SLC45A3;ABCB1;BMPR2;IRS1;ITGB3;IRS2;BMI1;SLC7A1;RPTOR;RPS6KA5;CCND2;MYC;CYP1B1;MAPK1;PLCG1;FZD3;PRKCA;MMP9;RHOA;CDC25B;CDK6;BCL2;VIM;RECK
Parkinson disease	7/142	0.999984	0.999995	0	0	0.272966	4.46e-06	PINK1;NDUFA5;NDUFB3;CYCS;SDHC;PRKACB;SNCA
Olfactory transduction	9/444	0.999994	0.999995	0	0	0.107027	6.32e-07	CAMK2D;OR51Q1;OR2H1;OR51B6;ARRB1;ARRB2;OR5A2;PRKACB;OR4F6
Huntington disease	9/193	0.999995	0.999995	0	0	0.256902	1.25e-06	DNAI2;DCTN2;NDUFA5;NDUFB3;CYCS;PPARG;SDHC;POLR2H;SOD2
